# Supplementary material for: A transcriptome-based model of central memory CD4 T cell death in HIV infection
Source: BMC Genomics. 2016 Nov 22;17:956. doi: 10.1186/s12864-016-3308-8 (PMC5120471; doi:10.1186/s12864-016-3308-8)
Supplement: Additional file 2: — CD4 TCM cell signature in HIV infection. Table that lists the genes that were differentially expressed by TCM cells from patients with HIV, constituting the HIV TCM signature. (XLS 56 kb) [file 12864_2016_3308_MOESM2_ESM.xls]

## Sheet: Hoja1
Additional file 2. CD4 TCM cell signature in HIV infection
	Gene symbol	Log2FC	Average Expression	adj.P.Val (Bonferroni's test)	B
1	CRISP3	3.24932	6.71067	0.0432056	1.63179
2	MMP8	3.13049	6.65908	0.0482964	1.12409
3	S100A8	2.63017	9.46563	0.0539749	0.847133
4	NR4A2	2.61505	9.26999	0.0393079	1.95564
5	S100A12	2.52531	7.08371	0.0549584	0.725436
6	AREG	2.4375	7.17119	0.0446285	1.36816
7	RGS1	2.06452	9.457	0.0380235	2.74736
8	AREG	1.90929	7.30693	0.0536492	0.917852
9	PLBD1	1.82576	6.31699	0.0311578	3.43197
10	DUSP5	1.73351	8.97756	0.0173345	5.4157
11	IL12RB2	1.72194	6.8565	0.0482964	1.16211
12	NR4A3	1.7216	7.21917	0.0241559	4.25467
13	SGK1	1.67596	6.54032	0.0215046	5.00011
14	NAMPT	1.67285	8.98976	0.0432056	1.69056
15	NAMPT	1.64257	9.34029	0.0432056	1.57439
16	PELI1	1.62416	8.92316	0.0307501	3.49622
17	TNFAIP3	1.60609	11.1237	0.0363182	2.97368
18	FOSL2	1.56065	7.57408	0.0549584	0.707597
19	SIK1	1.51689	7.99052	0.0393079	2.2246
20	LTF	1.51688	6.4956	0.0697215	0.0620337
21	FAM46C	1.49398	8.60775	0.0393079	2.22398
22	LYZ	1.49193	11.3822	0.0475147	1.28262
23	MNDA	1.48864	5.81744	0.0499341	1.03078
24	CCNB2	1.44416	5.33602	0.0433513	1.53401
25	CCDC50	1.37266	7.58371	0.0433513	1.49687
26	TOP2A	1.32498	6.3595	0.0424301	1.74795
27	PER1	1.31249	9.0023	0.0666664	0.245007
28	PMAIP1	1.2907	7.29991	0.0445997	1.43187
29	HIST1H3B	1.27694	7.69255	0.0707873	0.00736643
30	FCAR	1.26252	6.1486	0.0393079	2.00895
31	ADAM9	1.23813	6.59133	0.0251483	4.06575
32	CCNE1	1.23767	6.3707	0.0513005	0.999864
33	CLC	1.23682	5.68927	0.0393079	2.25488
34	PFKFB3	1.23396	8.58989	0.0445997	1.41096
35	CCR9	1.21515	7.2196	0.0241559	4.24723
36	MKI67	1.21362	6.69037	0.0482964	1.2065
37	DLEU2	1.18545	6.61447	0.0395616	1.87153
38	NFKBIA	1.16838	10.9662	0.0307501	3.49795
39	USP46	1.16377	8.61797	0.0666664	0.24331
40	TYMS	1.16201	6.57151	0.0427541	1.71233
41	CD38	1.13849	7.802	0.054264	0.809925
42	SAT1	1.11238	9.79434	0.0363182	2.92913
43	LPCAT2	1.10886	5.81176	0.0393079	2.0453
44	SKA3	1.10152	5.29413	0.0432056	1.63538
45	TIPARP	1.10073	10.0143	0.0305178	3.73338
46	PGAP1	1.09963	7.79719	0.0393079	2.31183
47	ZNF295	1.08442	8.4433	0.0539881	0.819517
48	ENC1	1.08091	5.73696	0.0393079	2.19209
49	FAM72D	1.07636	5.6912	0.0686438	0.121142
50	CD83	1.0758	7.0918	0.0553128	0.667284
51	OLR1	1.06733	5.35493	0.0700826	0.0371293
52	NDC80	1.06134	6.65778	0.0482964	1.14928
53	CREM	1.05679	5.73425	0.0482964	1.21106
54	PDE4D	1.05606	6.48522	0.0393079	1.92558
55	BUB1B	1.05176	5.24073	0.0393079	2.19852
56	ASPM	1.04843	5.26679	0.0432056	1.57404
57	ACTR3BP2	1.04288	4.0674	0.0445997	1.45276
58	MIR223	1.0396	5.27895	0.0393079	2.38806
59	IL18R1	1.03281	6.45034	0.0557413	0.651586
60	VAV3	1.03057	6.66072	0.054506	0.782881
61	RBBP8	1.00115	6.05677	0.0413461	1.80429
62	ABCG1	0.99004	7.54594	0.0393079	2.0673
63	ZDBF2	0.980986	6.99192	0.0699648	0.0504455
64	DYNLT1	0.976505	8.53072	0.0629228	0.395459
65	CFL2	0.970512	7.47432	0.0393079	2.41648
66	ODC1	0.967996	9.36233	0.0482964	1.20666
67	KIF11	0.950041	5.69695	0.0433513	1.49882
68	IDI1	0.949123	8.5683	0.0380235	2.7311
69	ZNF267	0.943789	9.02956	0.0499341	1.03291
70	PLK4	0.941219	6.39878	0.0395616	1.88316
71	CHEK1	0.904564	6.5231	0.0482964	1.11822
72	FAM72D	0.903226	5.85535	0.0539749	0.882176
73	E2F8	0.891832	5.1397	0.0393079	2.23617
74	GCA	0.89116	6.73454	0.0697163	0.0887447
75	NCAPG	0.886417	5.64747	0.0592414	0.532276
76	ARL5B	0.881702	9.18021	0.0393079	1.91839
77	PPIF	0.875474	7.75916	0.0311578	3.27652
78	TTK	0.869812	4.09865	0.0666664	0.268478
79	FAM72D	0.868184	5.8872	0.0482964	1.17067
80	PRC1	0.862616	6.21559	0.0380235	2.77171
81	RAD51AP1	0.848696	5.19575	0.0557004	0.656438
82	SLC2A3	0.848464	11.3116	0.0536492	0.910801
83	SNORA1	0.847911	7.30984	0.0432056	1.58176
84	ACBD5	0.843914	7.82282	0.0568348	0.608433
85	CPM	0.841205	6.09823	0.0575707	0.584044
86	DTL	0.834308	6.04183	0.0666664	0.217803
87	SLC16A6	0.831718	7.75776	0.0363182	2.94805
88	FAM72D	0.8314	5.94137	0.0666664	0.238942
89	ETF1	0.819188	7.81257	0.0686438	0.122265
90	SOD2	0.813094	8.59636	0.0445997	1.41863
91	NEIL3	0.807493	6.13942	0.0393079	1.99865
92	WDFY1	0.807326	8.74015	0.0393079	2.0311
93	BCL2L11	0.802971	8.18753	0.0686438	0.129352
94	CD55	0.786592	10.881	0.0380235	2.69594
95	C1D	0.781299	8.52969	0.0393079	2.33191
96	ATP8B4	0.777252	5.70084	0.054506	0.777513
97	MMP9	0.769117	5.45468	0.0446285	1.36975
98	SNORA19	0.766064	6.55929	0.0482964	1.12502
99	C1D	0.765536	7.91192	0.0393079	2.02142
100	RBM7	0.752874	6.45614	0.0395616	1.8801
101	YPEL5	0.752456	10.6132	0.0548304	0.75387
102	DUSP10	0.747717	7.00508	0.0433513	1.50716
103	LOC100129884	0.745547	6.00527	0.0672349	0.171691
104	NT5C3	0.743951	8.87366	0.0405018	1.83999
105	SRGN	0.740633	11.7542	0.0432056	1.62716
106	USP15	0.7385	9.91604	0.0393079	2.04665
107	BCL6	0.736964	7.02765	0.0625003	0.42574
108	CSTA	0.736501	5.23349	0.0494992	1.06141
109	SNORA2A	0.734828	5.49446	0.0446285	1.38655
110	ZC3H12A	0.716536	8.06994	0.0393079	1.90873
111	ZNF14	0.716436	7.26076	0.0568348	0.617528
112	ZNF331	0.712077	7.9505	0.0539749	0.856212
113	MXD1	0.71023	7.97124	0.0432056	1.60099
114	LRRC8B	0.708172	9.04649	0.051743	0.975603
115	FABP5	0.70546	5.69019	0.0666664	0.270441
116	OR1J4	0.692403	4.46838	0.0482964	1.2078
117	SPOPL	0.674658	7.61202	0.0666664	0.208572
118	PTGER4	0.674221	9.58722	0.0679533	0.149098
119	SAMD8	0.667852	8.29158	0.054506	0.773104
120	C1D	0.666705	8.09939	0.0482964	1.14756
121	WHAMM	0.664176	8.70463	0.0699648	0.0444065
122	MTHFD2	0.658113	6.88226	0.0686438	0.121996
123	NT5C3	0.653237	8.63591	0.0482964	1.22937
124	FAM103A1	0.646193	8.6702	0.0553128	0.680787
125	MAP3K8	0.642762	7.2033	0.0536492	0.913307
126	HERPUD1	0.62899	9.54072	0.0549584	0.711774
127	PBK	0.617454	4.13798	0.0483624	1.10633
128	GADD45B	0.615362	8.02832	0.0686438	0.129117
129	FAM103A1	0.608848	8.67411	0.0665084	0.299916
130	BAZ2B	0.608137	7.73993	0.0625003	0.432042
131	MCM10	0.604055	5.4024	0.0482964	1.12279
132	KIF18A	0.596581	5.41624	0.0582135	0.561306
133	FBXO33	0.583636	8.0527	0.0539881	0.827994
134	ZBTB10	0.581218	7.63011	0.0697163	0.0882426
135	CENPN	0.580445	6.94177	0.0610436	0.496294
136	P2RY10	0.569705	10.4714	0.0666664	0.249484
137	KBTBD2	0.567463	8.26419	0.0582135	0.561029
138	C16orf87	0.56628	7.33784	0.0699915	0.0412116
139	FAM60A	0.561967	8.65078	0.0539749	0.843812
140	CNTLN	0.557729	4.36992	0.0672349	0.176016
141	NRAS	0.53932	10.3157	0.0666664	0.212129
142	TRIM64	0.532489	5.33004	0.0701566	0.0221442
143	PTP4A1	0.520052	9.11331	0.0625003	0.458145
144	SDE2	0.51265	7.92353	0.0629228	0.398913
145	SCMH1	-0.508973	8.15575	0.0699648	0.0449331
146	GIN1	-0.517933	6.54941	0.0666664	0.233396
147	BBS10	-0.531244	6.19422	0.0625003	0.445651
148	TIA1	-0.539587	9.64762	0.0631658	0.381459
149	SLC25A25	-0.545461	6.33217	0.0569535	0.602399
150	PEX6	-0.556059	6.72567	0.0672349	0.183911
151	GATA3	-0.573875	9.25725	0.0645021	0.350565
152	MIR331	-0.577113	4.24018	0.0582135	0.565314
153	ACIN1	-0.582513	7.12077	0.0631658	0.38352
154	DCAF12	-0.58826	8.37523	0.0697215	0.0673907
155	ZNF673	-0.590028	8.7409	0.0494992	1.06031
156	RNASEH2C	-0.595225	8.34541	0.0700922	0.0313902
157	MED31	-0.595445	7.45809	0.0697215	0.0745554
158	FGF9	-0.601423	5.46904	0.0645021	0.351988
159	FAM165B	-0.603392	7.73644	0.0666664	0.241782
160	ADCY3	-0.612324	8.01282	0.0432056	1.57422
161	LOC284023	-0.612573	6.13308	0.0672349	0.173229
162	SLC22A17	-0.616453	8.06341	0.0539749	0.846176
163	DNAJA3	-0.618134	7.55751	0.0653115	0.324447
164	ZADH2	-0.619637	8.37413	0.0481191	1.26413
165	ANXA2R	-0.648692	7.48955	0.0446285	1.38475
166	MSANTD2	-0.650899	8.05266	0.0625003	0.430231
167	TRMT13	-0.651835	8.3796	0.0625003	0.445968
168	MYC	-0.666372	9.84014	0.0672349	0.177202
169	FPGT	-0.673696	6.31326	0.0625003	0.436729
170	ADORA2A	-0.701262	7.58045	0.0575707	0.587411
171	AKTIP	-0.716413	8.42655	0.0666664	0.245947
172	ZNF780A	-0.723764	6.17552	0.0697215	0.0766677
173	FAM219B	-0.726864	6.72337	0.0652877	0.328298
174	ID3	-0.727828	5.71838	0.0666664	0.275861
175	VIPR1	-0.74416	8.2809	0.0475147	1.28347
176	ZNF223	-0.746443	5.82978	0.0539749	0.848454
177	RNASEL	-0.771503	6.59575	0.0666664	0.222483
178	SLC26A11	-0.786108	7.88168	0.0454684	1.34396
179	VAMP1	-0.791243	9.91382	0.0363182	2.86276
180	MINPP1	-0.798762	7.00149	0.0393079	1.94666
181	ZNF616	-0.82371	5.79503	0.0699648	0.0457776
182	HRH2	-0.833649	6.41254	0.0393079	2.22599
183	PCYOX1	-0.833818	7.92059	0.0482964	1.1688
184	ZNF322	-0.855302	4.76257	0.0393079	2.27663
185	PLXDC1	-0.864409	8.76467	0.0393079	2.39233
186	RBM4B	-0.879697	8.34135	0.0627412	0.416987
187	TNFRSF10D	-0.901293	7.09985	0.0363182	2.88133
188	NAPEPLD	-0.91789	6.58845	0.0582135	0.553605
189	ZNF473	-0.919158	6.19002	0.0625003	0.441711
190	UBASH3A	-0.928806	8.82513	0.0432056	1.61991
191	MED11	-0.932919	6.74901	0.0446285	1.37315
192	IFFO2	-0.933059	7.16927	0.0427541	1.72759
193	THNSL1	-0.937753	5.85948	0.0421669	1.76338
194	ZNF248	-0.951322	6.03588	0.0432056	1.65139
195	CETN3	-0.968967	4.73593	0.0393079	2.49078
196	PAIP2B	-0.973626	6.75376	0.0393079	1.9896
197	THAP2	-0.985601	4.2173	0.0432056	1.6048
198	ARSK	-1.02016	7.06042	0.0393079	2.61419
199	ZNF232	-1.02321	5.15412	0.0536492	0.904653
200	HSPB1	-1.02628	8.47973	0.0697215	0.0680271
201	CDR1	-1.10595	4.1989	0.0697215	0.0695478
202	ADCY10P1	-1.11252	6.91053	0.0393079	1.98079
203	CCR8	-1.12954	6.05367	0.0393079	1.91976
204	LOC100287896	-1.1535	5.72907	0.0311578	3.34371
205	CPT1A	-1.24044	8.10256	0.0666664	0.208085
206	PI16	-1.26965	7.45824	0.0697215	0.073922
207	PAQR8	-1.30604	7.82125	0.0393079	2.32546
208	TRIM2	-1.31892	6.51795	0.0305178	3.7018
209	CD200R1	-1.48428	7.73574	0.0286812	3.89307
210	CISH	-1.55292	7.8494	0.0549584	0.725224
