# Supplementary material for: A transcriptome-based model of central memory CD4 T cell death in HIV infection
Source: BMC Genomics. 2016 Nov 22;17:956. doi: 10.1186/s12864-016-3308-8 (PMC5120471; doi:10.1186/s12864-016-3308-8)
Supplement: Additional file 3: — RMA-normalized gene expression of differentiation-related genes. Table that lists differentiation-related genes and their normalized expression values in each CD4 T cell subpopulation sample. (XLS 631 kb) [file 12864_2016_3308_MOESM3_ESM.xls]

## Sheet: Sheet1
		Additional file 3. RMA-normalized gene expression of differentiation-related genes
	Gene symbol	TN 1	TN 2	TN 3	TCM 1	TCM 2	TCM 3	TEM 1	TEM 2	TEM 3	TN HIV+ 1	TN HIV+ 2	TN HIV+ 3	TCM HIV+ 1	TCM HIV+ 2	TCM HIV+ 3
1	AAED1	6.65852	6.56737	6.68795	7.58072	7.51133	7.67624	7.61845	7.78871	7.64399	6.88472	6.9416	7.01426	7.29947	7.3341	7.59646
2	AAGAB	5.71975	5.76913	5.91315	6.6413	6.70092	6.60821	6.16028	6.43111	6.19971	6.09312	6.12102	6.09783	6.5265	6.81862	6.50265
3	ABCA2	6.986	6.78335	6.71001	7.9017	7.92053	7.77297	8.74567	8.35324	8.16881	7.07963	7.43682	7.25275	7.57015	7.86493	7.61515
4	ABCC5	6.34107	6.48474	6.34839	6.97133	7.08845	7.23626	6.71816	6.78417	6.99357	6.52794	6.55617	6.48415	6.75593	6.7437	5.32005
5	ABHD2	7.92771	8.12808	8.11069	8.6909	8.64254	8.60898	8.56912	8.70259	8.54223	8.17967	8.29345	8.54223	8.72246	8.73832	8.80806
6	ABLIM1	9.99076	9.87783	10.0407	9.73455	9.88263	9.73795	9.03219	9.06872	8.95852	9.8491	9.7627	9.78038	9.72306	9.69023	9.61206
7	ABR	7.70302	7.60782	7.60063	8.23149	8.5025	8.33877	8.24185	7.9733	8.2943	7.91166	7.93977	7.94347	8.2693	8.45811	7.92321
8	ACADSB	7.67918	7.71008	7.90328	7.77799	7.91776	7.87078	7.3718	7.3757	7.26007	7.395	7.82626	7.82716	7.93272	7.83012	7.89745
9	ACER1	7.63155	7.40434	7.46194	6.81598	6.67891	6.86221	6.53252	6.25414	6.23208	6.87408	6.93462	6.90052	6.46048	6.76903	6.58551
10	ACIN1	5.72973	5.59466	5.76886	7.39763	7.47736	7.3611	6.89208	6.71138	6.60235	6.53593	6.19046	6.5442	6.70844	6.92009	6.86001
11	ACLY	8.37953	8.38133	8.61318	9.16151	9.17046	9.1584	9.02525	9.04041	8.85589	8.45133	8.56276	8.7874	8.98764	9.14989	8.69531
12	ACOT9	6.32298	6.43873	6.56843	7.94831	8.47037	8.10842	8.27111	8.47276	8.05703	7.10656	7.48442	7.40572	8.76095	8.46416	8.73512
13	ACP2	7.00831	6.86897	7.00417	7.79376	7.77623	7.43748	7.49905	7.32365	7.33012	7.52899	7.55444	7.1195	7.60904	7.80868	7.59248
14	ACPL2	7.16763	7.03559	7.22732	6.50506	6.54736	6.46766	6.68421	6.26122	6.39214	7.27619	6.91303	7.10622	6.34642	6.39518	6.02945
15	ACSL4	6.0622	6.02903	6.10167	7.20508	7.23364	7.16326	6.77493	7.0246	6.61931	6.62401	6.48726	6.55529	7.29374	7.56201	7.62924
16	ACSS1	6.73094	6.61572	6.81918	7.31869	7.54383	7.49514	6.95227	7.2427	7.05176	6.9598	6.95518	7.08192	6.96783	6.98362	6.87935
17	ACTA2	5.98991	5.9566	5.78452	6.88907	7.17702	7.27055	7.00769	6.72453	7.22797	6.46192	6.56076	6.28864	6.99977	7.03377	6.27822
18	ACTN1	10.7687	10.828	11.0206	10.0694	10.237	10.4147	7.47386	7.94229	8.03168	10.5336	10.6383	10.7567	10.2487	9.84027	9.88201
19	ACTN4	9.22215	9.22017	9.4506	10.7639	11.0916	11.012	11.7498	11.6836	11.6157	10.0867	10.1908	10.28	10.8425	10.8164	10.0698
20	ACTR1A	7.36239	7.49818	7.67904	8.54575	8.65432	8.56499	8.41248	8.29185	8.33296	7.50918	7.42839	7.85323	8.31551	8.3049	8.71228
21	ACTR8	7.31299	7.26818	7.48106	7.84441	8.06548	8.06323	7.61035	7.75494	7.70361	7.40625	7.14633	7.45624	7.84791	7.84505	7.6228
22	ACVR1	6.82659	6.85311	6.74706	7.73284	7.93865	7.80763	7.12134	7.26669	7.15554	6.80217	6.9283	7.1138	8.22898	8.36038	7.33953
23	ACVR1C	8.38491	8.83271	8.49234	7.72138	7.64527	8.07376	7.41996	7.61478	7.83376	7.91127	7.79668	8.0411	7.34887	7.36955	7.08506
24	ADAM12	5.36946	5.42839	5.42544	5.21034	5.34383	5.81167	6.39858	6.105	6.34441	5.24236	5.26564	5.23311	4.85118	5.28901	5.57788
25	ADAM17	7.4451	7.41268	7.39313	7.99666	8.13557	7.96648	7.9524	8.05887	8.02667	7.75169	7.598	7.85184	8.23581	8.47818	8.53561
26	ADAM19	6.56052	6.3248	6.42381	9.31428	9.66843	9.26318	9.39544	10.0151	9.89339	7.38847	7.28622	7.60611	9.80761	9.73102	8.6076
27	ADAM23	5.88921	5.3354	5.8577	7.01629	7.78769	7.98695	7.44825	8.10853	7.48205	5.45892	6.01638	5.91515	6.05845	7.58324	6.68608
28	ADAM8	6.9154	6.92452	6.94722	7.78562	7.80304	7.66938	8.24535	8.29233	8.01082	7.15124	7.1231	7.11742	7.77446	7.69952	7.28995
29	ADAT1	7.3929	7.75726	7.41461	8.4613	8.50323	8.16627	8.18128	7.90761	7.73239	7.71083	7.81346	7.91405	8.01798	8.4845	8.02855
30	ADAT2	8.29015	8.29563	8.18165	8.04848	8.18258	8.05584	7.68967	7.7433	7.65031	8.651	8.40871	8.2978	8.5768	8.53846	8.43265
31	ADCY3	7.34953	7.57213	7.51477	8.2891	8.34203	8.32581	7.62519	7.89525	8.11198	6.93957	7.24057	7.39161	7.70121	7.74659	7.67218
32	ADCY9	6.54692	6.76048	6.5168	7.0262	6.99447	7.01392	7.21207	7.67666	7.59929	6.87917	6.75833	6.87547	6.81105	7.0113	6.79576
33	ADCYAP1	5.46537	5.53688	5.58822	4.99767	4.83856	4.73106	5.18144	5.28383	5.39021	5.29827	5.33721	5.12156	4.90041	5.17729	5.0566
34	ADD2	6.54834	6.21376	5.99054	5.01191	5.22479	5.02838	5.31368	5.56355	4.69264	6.10567	5.98217	6.29762	4.88969	5.14792	5.06734
35	ADHFE1	7.41008	7.21695	7.22751	8.28279	8.07644	8.23362	7.88956	7.94037	8.11546	7.54161	7.97766	7.39038	8.30626	8.23248	7.72025
36	ADPRM	8.37606	8.58359	8.6389	8.03436	7.65702	7.7894	6.80412	6.69378	6.79168	8.47713	8.59915	8.25026	7.87605	7.68141	8.05114
37	ADRB2	6.4832	6.58875	6.44951	6.13095	6.3538	5.98279	7.28475	6.86434	7.32918	6.92561	6.6544	6.51811	6.08972	6.34805	6.2741
38	ADSL	8.02964	8.07797	7.88174	8.82419	8.8313	8.88429	8.28069	8.31397	8.47392	8.22554	8.3887	8.37043	8.78653	8.7811	8.70416
39	AFF3	7.21794	6.67885	7.36668	6.41939	6.64438	6.79923	5.77345	5.19735	5.23388	7.28846	7.03146	7.51066	6.72416	7.03678	6.71389
40	AGFG2	6.6135	6.70601	6.71569	7.52819	7.43411	7.23516	7.23954	7.36395	7.27071	6.63429	6.58049	6.54774	6.78231	6.86852	6.45875
41	AGL	7.00549	7.10352	7.4044	7.843	7.77647	7.93979	7.29228	7.0963	7.17845	7.27588	6.98464	7.39865	7.54662	7.84565	7.19704
42	AGPAT6	7.15085	6.97871	7.01238	7.5677	7.60365	7.60149	6.97746	7.26534	7.24583	6.64713	6.80239	7.10034	7.37627	7.42751	7.92616
43	AGPHD1	6.97685	6.86851	7.14786	6.90377	7.20586	7.0079	5.89015	5.70887	5.27359	7.30472	7.19557	7.30857	7.0079	6.90836	7.08751
44	AHNAK	8.71056	9.11539	8.72835	10.8308	11.0037	10.8629	11.0253	10.9417	11.0673	9.42962	9.76623	9.19999	10.5609	10.4203	10.4095
45	AHR	9.42248	9.14474	9.20525	10.2015	10.2646	10.2969	10.2813	10.5227	10.7281	9.04835	9.59814	9.72104	10.6058	10.4727	10.2565
46	AIF1	8.51122	8.13397	8.22481	7.21789	6.51041	7.36797	4.82868	4.98262	5.3605	8.32457	8.27442	8.70475	7.3558	7.14372	7.13349
47	AIFM1	6.36092	6.30854	6.42329	7.01593	7.15437	6.9024	6.65674	6.82607	6.44428	6.63313	6.46342	6.32487	7.18629	7.18897	6.87702
48	AIM2	4.55909	4.35324	3.71297	5.73237	6.51143	6.13198	6.56565	6.28369	5.57529	5.09105	4.34928	4.86456	6.67301	7.01513	6.52807
49	AIMP2	6.73703	6.87198	6.66376	7.28173	7.41981	7.28475	7.07813	6.86363	6.88881	7.0142	7.03697	7.22316	7.17582	7.33288	7.24651
50	AJAP1	5.95656	5.8902	5.9661	5.29375	5.35377	5.24379	5.43781	5.49922	5.4545	5.74268	5.58251	5.47754	4.95226	4.86506	5.29686
51	AK5	9.31124	9.15868	8.59237	8.07975	7.6446	7.98527	5.98468	5.07841	5.51393	8.34358	8.13164	8.07094	6.89702	7.47684	6.39503
52	AKAP7	6.24246	6.25337	6.22126	5.89022	6.14575	5.9646	5.69909	5.52502	5.35186	5.7379	6.03711	6.40454	5.93989	6.34326	6.04567
53	AKR1C1	7.3175	7.72556	7.70069	7.03867	7.15105	6.469	6.50688	6.56131	6.65778	7.14515	6.68327	7.23215	7.0563	6.91019	6.70323
54	AKR1E2	7.43365	7.62596	7.6078	6.83722	6.90585	6.50755	5.61761	6.1185	7.00216	6.86182	6.7036	7.16938	6.68935	6.59968	6.20896
55	ALAS1	6.73159	6.95956	7.10659	7.65131	7.63595	7.69542	7.74918	7.53013	7.58598	6.98787	6.96243	7.49254	7.21052	7.54811	8.02737
56	ALCAM	5.58874	5.89363	6.02874	7.55387	7.375	7.23349	7.19802	7.40266	7.25211	6.41885	6.10609	6.54532	7.73809	7.223	7.36115
57	ALDH18A1	6.77097	6.82387	7.05053	7.62331	7.7229	7.68345	7.14309	7.40796	7.20954	7.1717	7.05781	7.20018	7.49225	7.78341	6.88483
58	ALDH1B1	5.96544	5.94739	6.00969	6.79176	6.6939	6.73265	6.66849	6.86646	6.45117	6.03273	6.19972	6.12243	6.37648	6.49389	5.85758
59	ALDH5A1	6.25638	5.73797	6.43177	6.42642	6.39278	6.41601	5.91724	5.9311	5.83137	6.46279	6.6054	6.48648	6.01983	6.01133	6.12677
60	ALG11	6.75711	6.97062	7.04625	7.80944	7.79534	7.49558	7.11071	7.14154	7.16894	7.33401	7.22051	7.26939	7.45347	7.75356	7.53386
61	ALOX5	6.33295	6.0467	6.26377	7.31916	8.27333	8.05297	7.4026	7.04691	7.33294	7.33901	8.04556	7.73307	7.92362	7.81907	7.57654
62	ALOX5AP	9.60117	9.4981	10.2456	11.0393	11.1898	10.9684	11.4523	11.3868	11.4845	10.4621	10.0648	10.8823	10.9631	11.2233	10.7653
63	ALS2CR8	7.99081	8.15265	8.06798	7.90115	8.12512	8.1645	7.42109	7.01691	7.14908	8.12617	7.80753	8.00372	7.64027	7.9517	7.41091
64	AMN1	7.3733	7.76348	7.84947	7.34086	7.44843	7.19808	6.78466	6.8692	6.82638	7.42972	7.40201	7.30812	6.90221	6.95942	6.41179
65	ANAPC7	7.47741	7.44599	7.66952	8.06988	8.15447	8.16711	7.94538	7.82278	7.79006	7.76002	7.57532	7.59223	7.77781	7.87741	7.70987
66	ANKMY2	6.67122	6.55257	6.64629	7.22415	7.19743	7.13478	7.05928	6.82056	6.76319	6.62612	6.50917	6.91883	6.93317	7.18173	6.66289
67	ANKRD13A	9.06036	9.16821	9.31456	10.074	9.87554	9.91771	9.52826	9.85107	9.54454	9.22764	9.5047	9.48243	10.1157	9.90687	10.0493
68	ANKRD26	6.60589	6.73372	6.59155	6.40876	6.49978	6.513	5.58491	5.74821	5.67027	6.37067	6.14661	6.30426	6.53232	6.5609	6.9824
69	ANKRD27	7.64497	7.51007	7.60877	8.32284	8.54396	8.27107	8.14575	8.13358	8.13984	7.63644	7.51096	7.62533	8.16285	8.38155	7.97492
70	ANKRD55	8.43715	9.1203	8.36346	7.49893	7.61732	7.81821	5.97766	5.92139	6.6337	8.14216	6.72447	7.69601	7.08944	7.22692	6.40309
71	ANO6	8.78883	8.81661	8.79147	9.52366	9.45935	9.62379	9.33444	9.44403	9.35049	8.83385	9.02572	8.93653	9.94509	9.63507	9.44837
72	ANPEP	5.90858	5.51343	5.63726	6.70117	6.55537	6.92789	5.44261	6.23972	5.90858	6.21798	6.50397	7.38919	7.04468	7.02042	6.45834
73	ANTXR2	9.30592	9.34059	8.97551	9.9509	10.1638	10.1899	10.213	10.4961	10.6667	9.13267	9.08141	9.31103	9.32683	9.57693	8.29521
74	ANXA1	10.981	11.5485	11.4324	12.4187	12.3203	12.3491	12.6711	12.5778	12.7324	11.6264	11.8598	12.0003	12.2467	12.1578	11.8202
75	ANXA2	4.61215	5.49889	5.75159	8.27819	8.25675	8.29716	8.90557	8.97256	9.00213	7.82006	7.24459	7.4687	8.94082	8.83466	7.843
76	ANXA2P2	7.45675	7.64817	6.54144	8.8718	8.88539	8.98566	9.82697	9.64716	9.88239	8.56185	8.21912	8.19926	9.45385	9.22105	8.56974
77	ANXA4	5.02324	5.33612	5.52028	6.84376	7.08866	7.21412	7.45675	7.5814	7.26	6.50241	6.01934	6.76688	7.44197	7.54126	6.28846
78	ANXA6	10.7583	10.7704	10.995	11.6758	11.775	11.7435	11.6056	11.6211	11.6682	10.889	11.1433	11.185	11.3128	11.4077	10.4812
79	AP1S2	8.08826	8.30612	8.31409	8.8019	9.1937	8.96242	8.45002	8.41331	8.94618	7.72442	7.86548	8.29796	8.88416	8.47697	8.32302
80	AP3D1	8.5119	8.53846	8.43432	8.94308	9.19356	9.07205	9.04395	8.8464	9.00228	8.36781	8.47351	8.73386	8.93854	9.03541	8.83287
81	AP3M2	9.92866	10.0003	8.77588	9.1601	9.28721	9.27292	7.87841	8.43155	8.25002	8.39997	8.54486	8.63531	9.77037	9.53613	10.0462
82	AP3S2	8.43532	8.3942	8.34025	8.98255	8.87027	8.98205	8.53352	8.62379	8.32171	8.37202	8.5222	8.40806	8.82346	9.14498	9.07452
83	APBA2	8.6964	8.7533	8.98883	7.7369	7.86871	8.18168	6.61955	6.16141	6.42037	8.64318	8.69147	8.53974	7.33153	8.10296	8.11395
84	APBB1	7.88049	8.08996	7.79592	7.44387	7.48027	7.42807	6.9281	7.03458	7.08647	7.48027	7.80705	7.72803	7.03631	7.14265	7.54067
85	APEH	8.02309	8.07592	8.10783	8.55864	8.64811	8.5921	8.27605	8.27554	8.07029	8.14442	8.07692	8.16385	8.36285	8.34681	7.95135
86	APOBEC3B	5.69697	5.72505	5.86573	6.01693	6.21731	5.49907	6.55234	6.49743	6.67274	6.13141	6.33639	6.16232	6.12555	6.23462	6.05297
87	APOBEC3C	8.14391	8.1199	8.47756	8.94057	9.22532	9.25215	9.92295	9.34534	9.58472	8.4216	8.67143	8.73763	9.08326	9.12998	8.25155
88	APOBEC3D	8.24538	8.2517	8.24513	8.88067	8.89622	8.90025	9.21307	9.07674	9.26467	8.19257	7.89588	8.02459	8.51246	8.74419	7.68046
89	APOBEC3F	7.45251	7.56214	7.72908	7.88419	7.85565	7.85312	8.43813	8.4135	8.1838	7.57397	7.47193	7.75912	7.59213	7.90304	7.15192
90	APOBEC3G	6.68698	7.13017	6.84123	7.64587	7.83213	7.82681	8.92007	8.54292	8.44429	7.21541	6.99665	7.38183	7.87113	8.04419	6.95333
91	APOL1	5.55996	5.52286	5.64446	6.7136	6.85413	6.73553	6.4516	6.42621	6.40384	6.19998	6.00084	6.08734	6.73784	6.74597	6.48406
92	APOOL	7.43176	7.5208	7.42314	7.50452	7.66891	7.82219	7.02805	6.98455	6.82796	7.42314	7.34474	7.18944	7.55974	7.68197	7.41196
93	APP	8.91711	9.03366	8.8983	9.14251	9.28723	9.19289	8.43198	8.36881	7.92622	8.50128	8.9185	9.23533	9.25103	8.53171	9.10993
94	APPBP2	8.03398	8.12498	8.23785	8.47682	8.52905	8.46535	7.91927	8.07558	7.97557	8.26373	8.27552	8.14109	8.52565	8.49381	8.75833
95	AQP3	8.30737	7.95806	8.72021	10.0547	10.0297	10.1751	9.57956	9.7808	9.64008	8.84526	9.1817	9.2981	10.2802	10.2978	10.0411
96	ARAP2	7.87178	7.97173	7.7992	8.41727	8.62318	8.43461	8.64109	8.69501	8.77742	8.27874	8.04803	8.22794	8.97983	9.2121	9.70653
97	AREG	10.0388	10.3526	8.55365	6.40538	6.09963	6.55184	5.75447	6.38224	7.07969	6.56613	7.01476	6.9887	8.8506	7.6433	8.29082
98	AREG	10.3531	10.6127	8.85955	5.99874	5.55601	6.30256	5.45388	6.21093	6.99798	6.40355	6.9436	6.89804	9.04672	7.6945	8.4286
99	ARFIP1	6.92986	6.79991	7.07458	7.51207	7.54666	7.72063	7.55553	7.23255	6.62388	6.76771	6.24897	6.91064	7.07304	7.65695	6.22214
100	ARHGAP1	9.31611	9.13103	9.33057	10.2353	10.0326	10.1191	10.1202	9.79103	9.90942	9.63946	10.2037	9.96014	10.1619	10.1412	9.99126
101	ARHGAP10	5.26887	5.33912	5.14449	5.99311	5.98398	6.24486	6.07721	6.11755	5.90626	5.40532	5.28154	4.95788	6.17868	6.20306	5.6203
102	ARHGAP18	5.98939	6.06125	6.00075	7.3125	7.42182	7.41389	7.17533	7.132	7.11731	6.2459	6.28998	6.61583	7.7773	7.49481	6.26649
103	ARHGAP25	8.5187	8.36381	8.65434	9.22235	9.52749	9.1548	9.14366	9.03513	8.92234	8.49259	8.47759	8.65006	8.8254	9.05189	8.38822
104	ARHGAP31	6.12634	5.54052	6.17805	7.25157	7.53	7.32441	7.1084	7.30993	7.1399	5.85514	5.92543	5.45863	6.73579	6.91476	6.61995
105	ARHGAP35	7.21199	7.26448	7.45556	8.23406	8.48472	8.14704	8.35518	8.69565	8.44592	7.43042	7.90857	7.80124	8.48558	8.47601	8.20376
106	ARHGAP5	8.13919	8.69251	8.68354	8.91416	8.75897	9.00767	8.04038	8.34517	8.24325	8.06424	8.57693	8.48411	8.84999	8.72951	8.89898
107	ARHGEF11	7.03383	6.86616	7.05451	7.13297	7.18168	6.90184	6.31003	6.29499	6.49877	6.958	6.86616	6.93224	6.86616	7.11335	6.12066
108	ARHGEF12	5.06656	5.1788	5.487	6.22344	6.19617	6.29354	6.8767	7.14623	6.72006	6.09291	5.79371	5.75712	6.93948	6.57995	6.37248
109	ARID5A	8.88724	8.85912	8.52581	7.83625	7.70373	7.63156	7.47474	7.89511	7.80487	8.30019	8.1968	7.83498	8.01941	8.0277	8.29666
110	ARMCX4	5.6165	5.98004	5.40199	5.68675	5.32713	5.25981	4.21838	4.56249	4.12883	5.19922	5.74702	5.37621	4.99205	5.42605	5.32047
111	ARPC1B	9.37881	9.4297	9.34898	10.6567	10.679	10.4932	10.4575	10.336	10.2562	9.81343	10.01	9.79558	10.5809	10.639	10.1043
112	ARRDC2	10.5474	10.5605	9.7261	8.26379	8.21643	8.37371	8.00045	8.27025	8.34872	8.16825	9.0653	8.98987	8.86604	8.75227	9.19843
113	ASNA1	7.70545	7.31683	7.36422	8.36045	8.56411	8.29534	8.36134	8.35144	8.25272	7.9195	7.97575	8.00883	8.42413	8.72959	8.24429
114	ASTE1	6.11868	6.17907	6.32396	6.92305	7.2228	6.88689	6.05057	6.20328	6.28887	6.92819	7.24087	7.16377	6.77786	6.83743	6.93428
115	ATF4	10.5939	10.4539	10.4103	11.0343	11.0363	11.0265	11.0793	11.1552	10.9313	11.3357	11.5149	11.3175	11.0886	11.3075	10.7622
116	ATHL1	9.54969	9.27857	9.24	8.8115	8.60278	8.47274	8.56611	8.32439	8.30073	9.02128	9.30128	8.59902	8.70055	8.59558	8.64976
117	ATM	10.3499	10.5114	10.946	10.6032	10.6134	10.6816	9.90581	9.83382	9.9332	10.9902	10.7167	10.8205	10.4743	10.5419	10.1344
118	ATN1	8.13374	8.11693	8.04689	7.48626	7.62714	7.48621	7.68112	7.55617	7.68637	7.76812	7.72118	7.85067	7.55837	7.52663	7.59621
119	ATP10A	7.27504	7.22763	7.12443	6.65405	6.80348	6.58249	6.50794	6.405	6.57363	7.17672	7.11071	7.2323	6.82728	7.40963	6.44353
120	ATP10D	5.82649	5.83882	5.82717	5.86295	5.94871	5.65491	6.47087	6.38339	6.38331	5.95344	5.65742	5.48576	5.506	5.58312	5.35905
121	ATP13A3	8.05713	8.12337	8.37951	8.96689	8.85023	8.82958	8.39469	8.54733	8.44224	8.22144	8.17315	8.48463	9.19736	8.69481	9.06059
122	ATP1A1	10.9233	10.8525	11.1241	11.576	11.4733	11.5045	10.893	10.9628	10.9158	10.9934	11.0237	11.0409	11.2883	11.2583	10.8137
123	ATP2B1	8.28529	8.41547	7.90263	9.29098	9.54068	9.26333	8.88136	9.44211	9.56342	8.22728	8.31362	8.05541	9.32739	9.33471	8.85674
124	ATP2B4	8.3706	8.52124	8.62211	10.0049	10.3555	10.2669	10.494	10.4872	10.7086	9.10334	8.87275	8.93543	10.0017	10.1225	8.88665
125	ATP6V0D1	8.5021	8.32281	8.40136	9.48655	9.73646	9.5744	9.73402	9.46651	9.43838	9.06972	8.97984	9.21083	9.58683	9.6868	9.55195
126	ATP6V0E1	10.3833	10.4915	11.0972	11.7768	11.8613	11.7207	11.5023	11.5613	11.4178	11.1688	10.9139	11.2787	11.6967	11.5811	11.3097
127	ATP6V1A	6.53899	6.72531	6.66726	7.56822	7.60133	7.71578	7.17324	7.19688	7.24056	7.06232	6.67108	7.15292	7.75096	7.78015	7.64819
128	ATP6V1D	5.92179	5.9959	6.06131	6.64936	6.8646	6.89763	6.6641	6.57705	6.38044	5.90381	6.06989	6.3084	7.01178	6.974	6.60234
129	ATP8B2	8.97827	9.1333	9.21811	10.2526	10.213	10.1072	9.83843	10.0725	10.0125	9.16958	9.26372	9.48446	9.67988	9.78492	8.90605
130	ATXN1	7.34972	7.76289	7.92319	9.11245	9.25757	8.96042	9.42432	9.64348	9.30842	8.08765	8.21185	8.29482	9.2991	9.08437	9.05967
131	ATXN7L1	8.44188	8.24092	8.35192	8.19741	8.13852	8.16509	7.40711	7.74806	7.56262	8.1527	7.97901	8.17601	8.28881	8.34249	7.93195
132	AUTS2	5.79149	5.48209	5.34523	6.56086	6.50246	6.59434	7.4616	7.33845	8.4798	6.35513	5.79839	6.05997	6.59847	6.99719	6.54601
133	AZGP1	4.3472	4.4017	4.24185	3.84217	3.73437	3.67019	4.18709	4.38843	4.37606	4.00578	4.05707	3.95477	3.53336	3.8247	4.12013
134	B3GALT2	4.68552	4.58056	4.25157	6.63912	6.58346	6.29526	7.64734	7.09188	6.69578	4.64249	4.80601	4.36073	6.1571	7.33022	6.16469
135	B4GALT4	6.75515	6.73571	6.84792	5.55836	6.13489	6.28582	6.17827	6.06692	5.77098	6.41001	6.13754	6.5596	5.9115	6.00631	6.25048
136	B4GALT5	7.10801	6.97149	6.94814	7.56462	7.98914	7.8894	9.50337	9.10462	9.01189	8.75346	7.86853	9.2402	8.4386	8.66751	9.11661
137	BACH2	9.64586	9.58071	9.46483	7.59223	7.92956	7.71219	7.42657	7.22585	7.38449	9.12017	9.29368	9.01439	7.83471	7.78117	8.29034
138	BAG2	6.76225	6.94451	7.15641	6.86265	6.99511	7.11626	6.35814	6.21015	5.89123	6.53619	6.80565	6.8151	6.80107	6.70504	6.8071
139	BARD1	5.6266	5.67081	5.89182	6.42674	6.91267	6.86681	6.50856	6.49178	6.47973	5.66904	5.63361	6.24059	7.00029	6.60333	6.92262
140	BAZ2B	6.8154	6.72165	6.5613	7.42962	7.44857	7.42941	7.20326	7.17575	7.16801	7.39511	7.29373	7.3488	7.93024	8.00471	8.19706
141	BBS10	5.79755	5.58216	5.85693	6.45925	6.41281	6.50747	5.90524	5.27309	5.87004	5.95182	5.94572	5.92845	5.8575	5.96342	5.96487
142	BBS4	6.78354	6.79667	6.86478	6.67978	6.74336	6.54568	6.30559	6.11167	6.24308	6.6961	6.61132	6.5584	6.81382	6.76045	6.09398
143	BCAP31	7.76601	7.58517	7.72291	8.31599	8.34383	8.323	8.1536	8.328	8.08454	7.67132	8.04852	8.05799	8.04841	8.27123	7.5707
144	BCAS2	10.691	10.6269	10.3591	9.3026	9.00075	9.40163	8.96432	9.57349	9.40932	9.01178	9.19541	9.24522	9.45233	9.73658	9.75634
145	BCAT2	6.3746	6.44785	6.40134	6.8963	7.10542	7.06395	6.86428	6.60422	6.56696	6.52006	6.75118	6.63427	6.8667	6.9182	6.26913
146	BCKDHB	8.05835	8.24411	8.04093	7.81484	7.82904	8.13675	7.51775	7.27117	7.37154	7.90089	7.82122	8.09569	7.83829	8.0273	7.12882
147	BCKDK	6.14642	6.2039	6.20648	6.7432	6.84792	6.75179	6.65488	6.54492	6.41706	6.49062	6.54492	6.53058	6.68578	6.67524	6.0529
148	BCL11B	10.4308	10.4157	10.5314	9.9802	10.0186	10.1956	9.71961	9.82739	9.80602	9.72632	10.044	10.1305	10.0214	9.91985	10.1183
149	BCL2A1	7.60487	7.82938	7.84249	8.18071	8.13734	8.29792	7.46685	7.15856	7.08478	7.31917	7.62189	7.77239	7.80444	8.05767	7.73134
150	BCL2L1	6.53996	6.81349	6.95148	7.60455	7.83023	7.73343	8.19787	8.1476	7.78457	6.91146	7.01086	7.37645	7.45385	7.54721	6.8782
151	BCS1L	6.8799	6.89918	7.09742	7.80714	7.62144	7.72775	7.49954	7.26854	7.26544	7.30052	7.20532	7.21087	7.25613	7.36136	6.1966
152	BDH1	7.14663	7.12308	7.17239	7.05294	7.0856	7.36836	6.45519	6.66782	6.53326	7.38027	7.15873	7.39419	6.87005	7.23953	6.77706
153	BEND5	5.90857	5.72423	5.75827	4.98768	4.97037	5.34713	5.05392	4.98801	4.98271	5.62984	5.49326	5.81863	4.80288	4.78307	4.84677
154	BEX4	8.57634	8.58828	8.5645	8.07503	8.14244	8.43006	7.56894	7.65659	7.582	8.30304	8.50532	8.66564	8.30956	8.1426	8.60656
155	BHLHE23	7.12771	7.19621	7.16021	6.49087	6.53398	6.54845	7.06742	6.84458	6.95334	6.88072	7.01168	7.03287	6.35654	6.4312	6.44382
156	BHLHE40	7.86899	7.32589	6.94177	8.38511	8.64439	8.25829	10.334	9.97026	10.3515	7.763	8.16974	8.21938	8.40121	9.15319	9.01444
157	BICD2	6.88747	6.79612	6.90869	7.35514	7.41275	7.43803	7.02903	7.13468	6.94525	6.74262	6.9199	6.81258	6.96413	7.05472	7.33903
158	BIRC2	9.98911	9.87972	9.24147	9.05786	9.01151	9.14613	8.33665	8.60697	8.55901	8.67365	8.68017	8.84295	9.18822	9.06096	9.13624
159	BLM	6.3721	6.24978	6.41005	6.88084	7.05004	6.99063	6.9379	7.03279	6.80059	6.62345	6.27011	6.8792	7.15504	7.1406	7.27354
160	BLMH	7.35251	7.12897	7.06165	7.87702	7.85059	7.96207	7.15633	7.39517	7.20656	7.36754	7.21185	7.58797	8.08235	7.99182	8.13449
161	BMP2K	6.96344	6.87005	7.0297	6.14143	6.66478	6.67236	6.1444	5.8978	6.27637	7.03515	6.65968	7.16425	6.40631	6.59669	6.37856
162	BMPR1A	6.30108	6.91804	6.61483	8.24443	8.08547	8.23395	7.6506	7.98133	7.73734	6.85933	6.94411	6.79409	7.55939	8.12166	7.54941
163	BMPR1A	5.97169	6.65075	6.36669	8.14475	7.87872	8.05059	7.36022	7.80333	7.4468	6.55345	6.66162	6.40072	7.40984	7.9668	7.32931
164	BNIP3L	10.6155	10.5037	10.3994	10.2951	10.337	10.3854	9.74465	9.79992	9.83406	10.4825	10.6305	10.3721	10.638	10.2585	10.8128
165	BPGM	7.95023	7.84992	7.42563	6.81153	6.76353	6.96083	6.87299	7.00859	6.66667	7.11374	6.90852	7.2557	7.1157	6.93776	6.95656
166	BRCC3	8.08723	7.87283	8.27908	8.81838	8.78403	8.86904	8.58194	8.32058	8.42225	8.36603	8.53103	8.48149	8.4677	8.89263	8.53594
167	BROX	9.48011	9.31877	9.49366	10.2951	10.0808	10.098	9.83753	9.89085	9.93873	9.84293	9.79096	9.70682	10.1536	10.355	10.2213
168	BSG	8.64758	8.77844	8.66395	9.32855	9.2436	9.24574	9.38393	9.29497	9.17978	8.86992	8.88462	8.85016	9.14121	9.21059	8.88804
169	BTG1	13.0066	12.9901	12.707	12.1755	12.0182	12.2079	12.134	12.2518	12.294	12.2718	12.1944	12.2646	12.0791	12.3033	12.2502
170	BUB1	5.10984	5.05115	5.06332	5.63425	5.75307	5.70907	5.66082	5.83563	5.72147	5.38228	5.12069	5.96594	6.5164	6.33867	6.00976
171	BZW2	8.39933	8.48454	8.25323	8.19033	8.15262	8.17729	7.67745	7.58109	7.56435	8.21437	8.26779	8.37749	8.17936	8.29421	8.03492
172	C10orf57	7.68019	7.55194	8.36558	9.12803	9.12597	9.09408	8.83068	8.60684	8.48299	8.69516	8.29175	8.9401	8.74585	9.0158	8.43247
173	C11orf80	6.38288	6.28332	6.30664	7.16	7.00552	6.93686	6.65726	7.17435	7.06289	6.40383	6.51507	6.32515	6.84657	6.79711	6.60848
174	C11orf85	5.14285	5.21637	5.26318	4.54835	4.4057	4.52414	4.85465	4.48232	4.5686	4.51915	4.99174	4.89931	4.30998	4.21137	4.61018
175	C12orf4	7.72164	7.90198	7.56048	7.8505	7.90171	7.76821	7.22998	7.02013	7.05504	7.44975	7.58333	7.60392	7.97575	8.10012	8.1239
176	C12orf42	6.45772	6.42839	6.70832	6.28447	6.34296	6.3285	5.33804	5.36278	4.88862	6.44487	6.62412	6.34798	6.17519	6.32718	6.03991
177	C12orf75	8.26606	8.18289	8.19422	8.86785	9.08361	9.07812	10.3854	9.83055	10.4011	9.03871	8.98176	8.95134	8.89209	8.84924	8.71567
178	C14orf1	9.76104	9.79608	9.99217	10.549	10.4697	10.4228	10.4818	10.4586	10.2796	10.344	10.1195	10.2429	10.205	10.4353	10.0481
179	C15orf53	6.35424	6.19658	5.91085	5.96994	5.66797	5.8962	6.44309	6.58677	6.42293	5.90841	6.09559	5.85334	5.96994	5.40731	5.678
180	C16orf54	8.82883	8.49896	8.83478	9.64394	9.66914	9.46951	9.51792	9.4001	9.71101	8.7902	9.34008	9.40647	9.20031	9.39678	9.60352
181	C17orf66	5.2692	5.19167	5.09707	4.95132	4.8746	4.99006	6.08363	5.65581	5.78998	5.98461	5.79284	5.35914	4.55662	5.2358	4.85962
182	C17orf80	6.2404	6.36297	6.71753	7.20879	7.24882	7.20506	6.77646	6.84917	6.66315	6.46622	6.16252	6.2841	6.71753	6.82069	6.81644
183	C18orf8	8.41306	8.46976	8.43854	8.9869	8.91683	9.00062	9.09637	8.99739	8.96486	8.62665	8.60371	8.69723	9.06892	9.16235	9.22288
184	C19orf33	7.86811	7.73137	7.75013	7.23087	7.19566	7.23377	7.59046	7.4884	7.62986	7.58102	7.70886	7.36381	7.23189	7.13496	7.1432
185	C1orf228	7.78775	7.66175	7.43016	7.24531	7.53785	7.2096	6.88172	6.43838	6.62376	7.34664	7.27702	7.38462	7.1335	7.27702	7.15725
186	C20orf111	8.53044	8.63513	8.31528	7.67038	7.44028	7.72144	7.23626	7.01538	7.38419	7.74137	7.88476	8.09075	8.12201	8.09402	8.2695
187	C20orf194	6.1238	6.42624	6.14052	6.80484	6.94604	6.94691	7.02278	7.17485	7.08326	6.31779	6.4718	6.2547	6.92403	6.87639	6.35805
188	C20orf197	5.52088	5.25165	5.64755	6.00906	5.61427	5.67909	6.49794	6.18387	6.62763	5.37132	5.60517	5.71823	5.59612	5.56327	5.54561
189	C20orf94	7.2158	7.2094	7.12484	7.50014	7.3884	7.42474	6.79505	6.79749	6.92875	7.40287	7.22275	7.22524	7.42786	7.76663	6.58527
190	C21orf49	5.59536	6.17069	6.28401	6.02311	6.25103	6.09907	5.35307	5.32139	5.4078	5.79626	5.664	5.77076	5.6284	5.68235	5.10905
191	C21orf91	6.28247	6.31081	7.06378	8.29083	7.88882	7.89762	7.76221	7.87298	7.64292	6.72055	7.02246	6.78793	7.7632	7.83715	8.00478
192	C22orf42	5.77963	5.61333	5.58983	5.08949	5.17856	5.01888	5.82002	5.20148	5.69683	5.39305	5.27535	5.18297	4.90007	4.8326	5.24861
193	C22orf45	6.08306	6.30817	6.25871	5.78314	5.93003	5.76096	6.60762	6.35411	6.42576	6.39136	6.26147	6.12173	5.93629	5.73855	5.9964
194	C2orf43	6.8475	7.2049	7.32892	7.62384	7.58495	7.63677	6.98422	6.99856	6.82095	7.00048	7.124	7.55037	7.31634	7.67127	6.77666
195	C2orf44	5.99908	6.31409	6.7626	7.59253	7.90632	7.73952	7.29614	6.99931	7.06794	6.89417	6.80363	7.08107	7.01362	7.25813	7.20202
196	C3orf26	7.60746	7.90259	7.98364	8.21188	8.16331	8.25269	7.72726	7.7247	7.67551	7.52176	7.69716	7.90259	7.84703	8.04061	8.0589
197	C3orf58	6.99592	7.14756	7.2452	7.82727	7.78935	7.97259	7.66683	7.8286	7.72969	7.142	7.471	7.35575	7.74756	7.79989	7.88208
198	C4orf21	6.5267	6.71689	6.38376	5.88402	6.21119	6.18041	5.3359	5.65379	5.65408	6.20711	6.29094	6.47498	6.05682	6.09563	5.87777
199	C5orf22	7.82096	7.71628	7.79974	8.43379	8.39569	8.43814	8.08236	8.03693	8.08069	7.95547	7.97905	8.13302	8.13302	8.55991	8.92953
200	C5orf44	6.62619	6.56321	6.66622	7.22196	7.3394	7.19824	6.91643	6.79064	6.89126	7.37337	7.40869	7.36846	7.44872	7.41307	7.8586
201	C5orf63	8.0017	7.77759	8.14719	7.45343	7.77418	7.8653	7.01187	7.06452	6.82999	8.16695	7.48129	7.46237	7.436	7.26006	6.96887
202	C6orf211	5.78293	5.73524	6.209	6.71226	6.74249	6.76835	6.209	6.28008	6.11132	5.58411	5.65164	5.99519	6.44845	6.62014	6.09394
203	C6orf48	10.2891	10.1798	10.1284	9.83322	9.62737	9.83879	9.16554	9.53434	9.28922	9.85721	9.96932	10.0166	9.80635	9.62248	9.9331
204	C6orf89	7.7433	7.84348	7.98688	8.40757	8.38287	8.49054	8.1366	8.1943	8.19329	7.96342	7.91707	8.05861	8.46749	8.42626	8.35028
205	C7orf23	10.5779	10.7019	10.3058	9.97621	9.85106	9.85645	9.52732	9.65897	9.38042	10.2177	10.3476	10.183	10.1186	10.0285	10.0398
206	C8orf59	7.07386	7.25868	7.21971	7.04126	6.95691	7.12986	6.52178	6.15325	6.00948	7.13696	7.19775	7.33322	7.05629	7.14345	7.19962
207	C8orf73	7.87706	8.14365	7.7852	7.11958	7.25778	7.30227	7.61334	7.05025	7.61141	7.6113	7.47558	7.60733	6.61859	7.198	6.82229
208	C9orf173	6.64267	6.81656	6.69649	6.24261	6.11581	6.17024	6.62169	6.35239	6.60963	6.35475	6.35475	6.35475	6.19996	6.09402	6.0967
209	C9orf72	8.58268	8.94764	8.18816	7.50221	7.72739	7.60354	7.12345	7.09311	7.06881	7.65433	8.15115	7.97527	8.05098	8.00268	7.82599
210	CA5B	9.594	9.89437	9.84953	10.6956	10.9293	10.4424	10.2145	10.2339	10.7333	10.1572	10.0016	9.7757	10.0964	10.207	9.65222
211	CACHD1	6.97676	6.36755	6.91133	5.04123	5.37615	5.34543	5.52493	5.20097	5.71444	7.32957	7.11257	6.58259	4.88653	5.35265	5.35584
212	CACNB1	7.48764	7.36764	7.46625	7.89996	7.74653	7.66239	8.16537	8.01115	7.97865	7.35543	7.33167	7.26478	7.18884	7.73245	7.22625
213	CACNB3	6.41639	6.33166	6.50818	7.0336	7.19931	6.90263	7.26447	7.17347	7.42146	6.35651	6.46258	6.27278	6.53455	6.76299	6.23374
214	CALHM2	7.45709	7.48222	7.51984	8.18141	8.44988	8.48423	9.21162	8.94589	8.87489	7.49273	7.62296	7.38331	7.7858	7.92361	7.45174
215	CAMK4	11.2124	11.0354	11.1128	10.6801	10.7422	10.7182	9.96646	10.3487	10.2196	10.7171	10.6567	10.8372	10.6863	10.5459	10.7977
216	CAMSAP2	7.10694	7.30103	7.57666	6.84604	6.58611	7.00532	5.57375	5.98043	6.04438	6.84938	6.57672	6.6321	6.4056	6.24999	5.43536
217	CAMTA1	6.17502	6.13141	6.14264	6.55979	6.80962	6.70869	7.22757	7.56228	7.71781	5.97691	6.03689	5.99713	6.10796	6.33393	6.20312
218	CAPG	6.34168	6.37306	6.13613	7.36068	7.364	7.07044	7.12877	7.51518	7.1157	6.71511	6.08684	6.67354	6.78704	7.05828	6.36258
219	CAPN1	7.3021	7.41044	7.47636	8.3242	8.40592	8.3415	8.00697	7.96435	7.8946	7.45374	7.4846	7.65206	8.36809	8.27046	7.62872
220	CAPN2	9.23146	9.59943	9.71703	10.4591	10.613	10.4471	10.674	10.5916	10.6584	9.94433	9.82888	10.024	10.4755	10.5654	10.0587
221	CAPNS1	9.695	9.56325	9.48785	10.2906	10.2078	10.0709	10.273	10.1576	10.0369	9.93342	10.0418	10.0362	10.0436	10.2271	9.78607
222	CARD17	5.30567	5.62664	5.43467	6.784	7.07531	6.70932	7.05139	6.4793	6.24535	5.29759	5.46441	5.08203	7.41001	7.1555	6.5119
223	CASC5	4.57975	4.39793	4.59029	4.77648	5.18674	5.18674	5.32189	5.28411	5.60259	4.97002	4.5239	5.24677	6.32326	5.72743	5.94954
224	CASK	7.94304	8.10282	8.11829	8.72616	9.02816	8.87489	8.70997	9.04858	8.80166	8.00096	8.35915	8.16963	9.09952	9.23583	9.02021
225	CASP1	6.72202	7.29812	7.31886	8.37694	8.34017	8.26283	8.28904	8.31759	7.78	6.94143	7.42579	7.14469	8.16171	8.30626	7.39339
226	CASP2	8.83576	8.73678	8.96894	9.90922	9.77884	9.82237	9.55824	9.60716	9.54537	9.06541	9.1621	9.08336	9.40425	9.65814	9.32086
227	CASP4	8.73532	9.09618	9.05396	9.69813	9.60542	9.70478	9.62207	9.40527	9.40469	8.80405	8.5789	9.16761	9.73852	9.78652	9.43658
228	CASP6	5.83194	6.34839	6.32478	6.71911	6.90962	6.90826	6.1181	6.16642	6.29277	6.14969	6.19737	6.24576	6.34808	6.50728	5.98269
229	CASP7	5.83071	5.94745	5.84208	6.68032	6.81103	6.48894	6.75201	6.83681	6.29709	6.69466	6.45176	6.65918	6.55306	6.59405	6.59897
230	CASP8	9.64111	9.45206	9.2172	10.5311	10.5178	10.3282	10.3209	10.0185	10.1573	10.5126	10.408	10.0474	10.3209	10.4954	10.5717
231	CBLL1	9.82904	9.55015	9.50282	10.3407	10.3534	10.5264	10.3409	10.3095	10.3637	10.1783	10.394	10.2613	10.8207	10.8044	10.7563
232	CBX6	7.03532	7.07856	7.31358	7.83091	7.95841	7.86963	7.7766	7.69689	7.48942	7.56829	7.38431	7.51538	7.5945	7.86397	7.55855
233	CCDC125	6.94607	6.66535	7.24978	7.08964	7.1499	7.17166	6.62027	6.6108	6.43181	6.78378	6.74806	7.20134	6.76352	7.375	6.42465
234	CCDC132	6.64664	6.58655	6.74873	7.17257	7.21325	7.25769	6.79243	6.63495	6.74379	6.42911	6.57148	6.69863	6.98289	7.00952	6.79243
235	CCDC141	6.80931	6.91084	7.18404	6.21	6.14557	6.02936	5.35155	5.70887	5.54246	6.56779	6.07329	6.59565	6.53777	6.02138	5.89832
236	CCDC167	6.37226	6.23004	6.62692	7.72982	7.48112	8.09555	7.22833	7.55823	7.4114	6.55436	6.44656	6.44715	7.94891	7.35999	6.62105
237	CCDC47	6.93946	6.89232	6.88288	7.39624	7.52924	7.35018	7.16928	7.20563	7.04608	6.64099	6.56947	6.74817	7.48165	7.5387	7.99011
238	CCDC50	5.88421	5.92817	5.63566	6.7766	6.93038	6.98516	7.05972	7.32481	7.04862	6.78898	7.12426	6.28827	8.02154	8.07904	8.70954
239	CCDC59	8.98707	8.88954	8.86153	8.28352	8.12186	8.09144	7.7411	7.4797	7.81013	8.52442	8.56694	8.73206	8.40624	8.29148	8.55151
240	CCDC66	8.16467	8.07935	8.01869	8.09884	7.92387	7.94137	7.45178	7.29959	7.32054	7.73992	7.93052	7.65229	7.86324	7.89309	7.95042
241	CCL5	8.25364	7.46427	7.37038	9.44568	9.47383	9.50515	12.0264	11.3713	11.6588	11.4356	10.9061	10.8199	10.2096	9.99493	9.18034
242	CCNA2	5.8561	5.87708	5.74611	6.3182	6.42567	6.63567	6.66548	6.53391	6.60299	6.26887	5.92841	7.11718	7.4547	6.92772	7.31985
243	CCNB2	3.55056	3.98984	3.49966	4.28032	4.97544	4.58606	5.24828	5.46594	5.03312	4.66443	4.13655	5.1906	6.1195	5.80138	6.25343
244	CCND2	9.27897	9.19438	9.69625	10.5218	10.4246	10.2835	10.1459	10.1928	10.2986	9.35936	9.60201	9.63762	10.0769	10.4688	10.1714
245	CCNH	9.83283	10.103	9.2557	8.34276	8.29367	8.43611	8.48741	8.96519	8.99375	8.78091	8.8864	8.81498	8.60879	8.79105	8.93324
246	CCR10	6.66445	6.84424	6.87482	7.06466	7.36061	6.65279	8.04467	8.23726	8.45976	6.8124	6.80767	6.5064	6.47996	6.28072	6.32478
247	CCR2	4.90471	4.93217	5.12638	6.04675	7.37224	5.78242	8.46169	8.02229	7.76352	5.15504	4.82215	4.98424	5.63214	5.45641	5.48858
248	CCR2	5.30037	5.04084	4.91447	5.93319	7.06179	6.21144	8.36198	7.8821	7.59834	5.2233	4.97683	5.00198	5.73506	5.94426	5.41646
249	CCR4	7.9288	7.56776	5.92594	10.2602	10.2552	10.132	9.96438	10.141	10.0314	5.51461	7.14756	6.84058	10.2704	9.74532	10.3176
250	CCR5	4.95306	4.82134	4.9748	4.97961	5.36409	4.90625	5.42219	5.67054	5.61314	4.68446	4.77872	4.80858	5.09526	4.89834	4.94305
251	CCR6	5.24771	4.78818	4.73324	7.85463	7.68949	7.59311	7.80114	7.75113	7.74023	4.57239	4.92145	5.06189	7.71227	8.32636	8.45473
252	CCR7	11.997	11.9838	12.101	11.9085	11.9315	11.8976	9.22786	9.56609	9.26406	12.5505	12.5103	12.4289	11.8881	11.9517	12.1878
253	CCR8	5.34088	5.26722	4.72549	6.42492	6.92759	6.50282	6.91186	6.79495	6.95961	4.90523	4.72791	4.60802	5.56518	5.43926	5.46226
254	CCT6A	7.85493	7.9183	8.07601	8.57034	8.48917	8.55575	8.51118	8.09775	8.11598	8.01885	7.99872	8.3096	8.5102	8.44772	8.63335
255	CD2	9.7872	9.69381	9.85026	10.5567	10.4926	10.43	10.7727	10.6164	10.5123	9.87427	10.0507	9.9191	10.2293	10.5369	10.1145
256	CD226	8.84474	8.8155	9.26769	10.3956	10.5848	10.2718	10.6065	10.3324	10.5589	9.38314	9.56879	9.01866	10.1893	10.324	9.65387
257	CD27	9.9418	9.91356	10.4454	10.6631	10.7039	10.6595	9.83184	9.74378	9.17967	10.0378	10.0437	10.3082	10.2097	10.2149	9.50976
258	CD38	8.33353	7.7931	7.98792	7.03697	7.4243	7.237	6.34804	6.08808	6.37737	8.91026	7.68868	8.84345	8.32392	8.69964	8.09018
259	CD4	9.63681	9.6847	9.95289	10.4843	10.4455	10.4755	10.3289	10.2201	10.3558	9.40562	9.97024	10.0401	10.247	10.3673	10.0398
260	CD40LG	7.36035	7.50138	8.15491	9.19676	9.32739	9.06912	8.99732	8.38669	8.91329	7.90317	8.55948	7.85323	8.54101	8.71005	8.63771
261	CD55	11.8339	11.893	11.3836	10.4322	10.5047	10.5261	9.69854	10.1749	10.0471	11.5377	11.3891	11.2144	11.1996	11.3166	11.3066
262	CD58	5.99441	5.97815	5.70541	8.7779	8.78381	8.59052	9.28362	9.25716	9.17002	7.30039	7.01875	7.21297	8.64366	8.67049	8.09404
263	CD59	7.17994	7.23956	7.15127	7.97873	8.42555	7.97897	7.91464	7.93134	7.99152	7.7998	7.72984	8.12184	8.70893	8.53618	8.79194
264	CD63	5.72778	6.03384	5.89891	6.64875	6.78378	6.8524	6.90105	7.31339	6.57694	6.34781	6.23052	6.8904	6.99596	6.85371	6.84372
265	CD69	11.8941	12.0393	12.1526	11.2607	10.6907	11.1771	11.0881	11.5116	11.6442	10.8237	10.7898	10.9506	10.9035	11.844	11.8196
266	CD7	10.0715	10.0404	10.0779	9.76068	9.88077	9.84279	9.2542	9.15623	9.26159	10.005	9.94378	10.0709	9.54093	9.87108	9.7037
267	CD74	9.98264	10.0874	9.50638	11.1741	11.0663	10.9004	11.2854	10.8753	10.9826	10.6183	10.5955	10.6009	11.3607	11.2768	11.0154
268	CD82	7.6838	7.39141	7.72908	9.30954	9.27897	9.06164	8.99298	9.32084	8.89094	7.19746	7.48869	7.52485	9.05342	8.7472	8.62979
269	CD99	8.93112	8.53453	9.07424	10.1282	9.69313	10.0932	10.113	10.0366	10.1472	9.28817	9.30226	9.61328	10.0359	9.71796	9.85639
270	CDC123	7.91098	7.89804	7.95588	8.5512	8.71427	8.58617	8.65429	8.4431	8.30488	8.50729	8.64436	8.64233	8.92793	8.83859	9.05971
271	CDC37L1	7.86606	8.47478	7.59576	7.75939	7.79755	7.76254	7.01616	7.11625	7.29527	8.23125	8.30315	8.18742	8.17415	7.99582	8.28132
272	CDC42EP3	6.62183	6.81729	7.78683	9.22223	9.21999	9.02886	9.60195	9.72393	9.65494	8.0064	8.24341	8.02285	8.56313	8.80863	8.30846
273	CDC7	5.53434	5.68405	5.7229	6.29717	6.10903	6.25229	5.75761	6.34053	6.43859	5.78157	5.39335	5.98261	5.72742	6.4921	6.54536
274	CDCA7	4.74933	5.13867	4.71117	5.73613	5.98626	5.53924	5.74385	5.79783	5.86877	5.31043	5.01575	5.76002	6.4671	6.15644	6.0428
275	CDCA7L	7.4231	7.11125	7.27213	6.26494	6.67868	5.89265	5.07967	5.16074	5.02662	7.27251	7.05438	7.61469	6.8816	6.67868	6.25364
276	CDK4	7.82258	7.89149	8.2108	8.64117	8.82177	8.83176	8.66955	8.47511	8.22074	8.08388	8.10586	8.47877	8.29107	8.48357	7.70816
277	CDK5	6.64971	6.82857	6.64935	7.27223	7.29763	7.42015	7.39132	7.04638	7.0251	6.7321	6.83814	7.16926	7.34974	7.23309	6.97598
278	CDNF	7.54626	7.67221	7.49458	6.92118	6.73167	6.58041	6.23592	6.59226	6.8147	7.36157	7.3681	7.61264	6.67238	6.89054	7.01236
279	CEP128	5.62228	5.75253	6.1672	7.18848	7.24656	7.17161	6.64047	6.89686	6.54189	6.26818	6.09342	6.41775	7.05374	7.37943	7.37564
280	CEP170	7.71126	7.49072	7.45905	7.22793	7.40659	7.39102	6.19075	6.65706	6.74807	7.22543	7.46794	7.60493	7.29649	7.31807	6.90355
281	CEP170	8.70131	8.69518	8.69324	8.51559	8.49339	8.57392	7.67552	7.90797	7.86282	8.30332	8.40127	8.56995	8.40841	8.40841	8.2604
282	CEP19	5.23106	5.45329	5.39013	6.01801	6.01983	5.93334	5.9368	5.69786	5.72795	5.19888	5.27108	5.22797	5.31258	5.62924	5.38128
283	CEP55	4.63533	4.50994	4.49519	4.72823	5.02301	5.30713	5.52422	5.22211	5.34191	4.97753	4.46594	5.11992	5.52449	5.10044	5.072
284	CEP68	7.50139	7.63042	7.54736	8.14327	8.14135	8.26566	6.95684	7.1893	6.9794	7.61571	7.93999	7.67853	7.88815	7.88239	8.09702
285	CEP95	9.10525	9.21022	9.10622	8.65517	8.77052	8.81618	8.46157	8.51936	8.50552	9.23365	9.25993	9.2619	8.76036	8.86248	9.26056
286	CERK	9.31474	9.34548	9.25688	10.2287	10.1145	10.2624	10.1884	10.2198	10.0715	9.40678	9.47729	9.32046	10.1155	10.1796	10.4859
287	CERS6	10.1977	10.0931	10.2663	9.45767	9.35661	9.76226	7.47573	7.7404	7.1107	10.0441	10.1931	10.1847	9.81564	9.7064	9.62078
288	CETN3	3.80216	4.19737	4.77341	5.22633	5.08124	5.35367	4.35623	4.37512	4.37512	4.29303	4.30526	4.37512	4.11289	4.31588	4.32557
289	CFH	4.3073	4.69664	4.27728	5.83734	6.49815	5.95508	7.953	8.09584	7.39452	4.39449	4.73955	4.21684	5.16412	6.27477	5.35296
290	CFLAR	8.18437	8.2462	8.07234	8.90326	9.03854	8.81727	8.63385	8.63636	8.77174	8.50867	8.31763	8.36064	8.7429	8.97203	8.64708
291	CGA	5.96626	5.98411	5.86095	5.41926	5.25033	5.21809	5.54914	5.67264	5.65758	5.77392	5.43615	5.63464	5.66386	5.51698	5.62704
292	CHD7	8.51115	8.65717	8.23237	8.03907	8.13452	8.2324	7.20546	7.33806	7.42269	8.53217	8.53853	8.55209	8.29597	8.45459	8.1389
293	CHDH	5.55996	5.65125	5.18858	5.45292	5.17655	5.55996	6.07347	6.16506	6.24333	5.55996	5.69017	5.51054	5.03553	5.30517	5.42164
294	CHKB-CPT1B	8.49252	8.0679	8.28129	8.83481	8.84623	8.86376	8.27416	8.19761	8.15967	8.54193	8.70712	8.22634	8.52122	8.04302	8.16927
295	CHML	6.9988	7.08173	7.37656	6.65724	6.84696	6.66812	6.05613	6.124	6.08846	7.3207	7.30265	7.29493	6.67059	6.66751	6.32024
296	CHMP1B	9.87009	9.82418	9.44775	8.54383	8.55541	8.81545	8.44666	8.85166	8.81902	8.39273	8.54183	8.84127	8.89261	8.90797	9.10594
297	CHMP2A	9.04797	8.9122	9.18353	9.74089	10.1331	9.81151	9.82067	9.85874	9.53322	9.03802	9.02363	9.54227	9.83865	9.84517	9.62582
298	CHMP7	9.46985	9.60365	9.50254	9.43896	9.61742	9.43697	8.3503	8.32024	8.47726	9.66303	9.84747	9.62558	9.31941	9.2833	9.62294
299	CHN1	5.1788	5.75943	4.87591	6.96114	6.62436	7.08125	7.10109	6.37288	6.36196	4.65123	5.4816	5.31187	6.42633	6.59119	6.58064
300	CHN2	5.70543	5.51325	5.648	6.49195	6.34681	6.66408	7.23258	6.69236	6.61074	6.46851	6.24328	5.91809	6.549	6.09692	5.88775
301	CHST11	9.99319	10.1206	10.1745	10.5901	10.8822	10.8259	10.8415	10.7587	11.0185	10.1689	10.2831	10.178	10.6324	10.5954	10.602
302	CHST12	7.48831	7.97226	7.52088	7.69101	7.68595	7.64522	8.39148	8.15811	8.19259	7.96676	7.41202	7.98662	7.64385	7.82556	7.50383
303	CISH	7.18148	6.5971	7.30072	8.80758	8.80215	8.26787	8.28048	7.95158	8.05885	7.5676	6.90536	7.48176	6.89919	7.5676	6.75204
304	CKAP5	7.40347	7.75087	7.87421	8.44786	8.51415	8.44694	8.08879	8.07866	8.08879	7.97656	7.59193	7.93603	8.37319	8.45899	8.20312
305	CLCN3	6.65683	6.72133	7.12037	7.60089	7.75967	7.78315	7.08449	7.37929	7.06292	6.72584	6.57243	6.72178	7.04988	7.52208	6.11093
306	CLDN12	5.35579	5.1788	5.40857	6.22112	6.27828	6.08462	5.77539	6.30201	6.3775	5.39899	4.92671	5.23175	5.42677	5.59001	5.81982
307	CLDN19	6.91871	7.01942	6.88907	6.47616	6.37539	6.34287	6.85631	6.65924	6.69548	6.97942	6.88741	6.70709	6.4761	6.11145	6.37768
308	CLDND1	10.1544	10.2239	10.219	11.0784	11.231	11.0309	11.1043	11.3409	11.1036	10.567	10.5241	10.3467	11.2364	11.1108	10.7942
309	CLECL1	4.10711	4.53383	4.04213	5.0067	5.62134	5.37528	5.46053	5.22401	5.13429	4.24213	4.22668	4.52136	5.14392	4.99785	4.91304
310	CLIC1	7.20978	7.59472	7.36415	8.80517	8.97069	8.87051	9.34443	9.11782	9.10165	8.00327	7.7102	8.20888	8.9808	8.89404	8.41683
311	CLIC1	7.26391	7.65154	7.40599	8.9389	9.11795	9.0126	9.47418	9.34564	9.24612	8.15278	7.81866	8.3137	9.14006	9.06462	8.52091
312	CLIC1	7.29976	7.67471	7.4885	8.98714	9.15099	9.05942	9.52728	9.28231	9.28641	8.16582	7.90282	8.34399	9.18294	9.06679	8.57772
313	CLIC5	5.19421	5.34154	5.165	6.44576	6.47639	6.49001	6.82065	6.64871	6.44433	5.0267	5.36357	5.17429	6.13423	6.24582	5.38765
314	CLK1	11.8245	11.805	11.3589	10.597	10.3742	10.4353	10.2251	10.933	10.842	10.5956	10.756	10.6658	10.7744	11.0285	11.0778
315	CLN5	7.00166	7.14146	7.21279	7.84835	7.7633	7.6249	7.16306	7.31547	7.17136	6.91751	7.29503	7.16924	7.28485	7.18859	6.81016
316	CLPTM1L	7.3003	7.40417	7.41281	8.21864	8.29838	8.17087	7.78209	8.06212	7.72414	7.32396	7.36702	7.52815	7.96291	8.15843	7.87042
317	CLPX	7.15323	7.18306	7.50318	8.03124	8.07648	8.05168	7.43099	7.93967	7.19052	7.75727	7.74039	7.75946	8.12139	8.06101	8.41092
318	CLSTN3	7.06812	6.70378	6.95627	7.81415	7.87948	7.71388	8.35434	7.3591	8.08639	6.80279	7.02108	7.24328	7.41779	7.78986	7.45839
319	CLTC	7.55161	7.5683	7.74712	8.9428	9.04249	8.88333	8.62164	8.7946	8.62164	8.41426	8.28229	8.26663	9.07271	8.87406	8.8489
320	CLUAP1	7.03817	7.15368	7.0763	7.4666	7.55386	7.27238	6.20803	6.62064	6.65299	7.21236	6.82161	7.12736	7.0763	7.75838	6.76939
321	CMTM1	6.25396	6.11108	6.25682	7.06447	7.30278	7.04157	7.19933	7.07442	7.08375	6.30023	6.23336	6.16172	6.69011	6.76477	6.38124
322	CMTM6	7.73357	7.59519	7.63228	8.36253	8.54446	8.47568	8.22092	8.39433	8.45358	7.9087	8.02365	8.0912	8.56102	8.80153	8.81252
323	CNEP1R1	7.36282	7.21453	7.44888	7.9815	8.148	8.07978	7.84338	7.9303	7.74985	8.15062	7.9745	7.92168	7.99401	7.90496	8.31219
324	CNIH4	8.0022	8.0544	7.93151	8.98154	8.98759	8.80561	8.71654	8.96794	8.64617	7.91696	7.88477	8.02081	8.37329	8.88948	8.52201
325	CNKSR2	7.3039	7.28826	7.39621	6.69351	6.76223	6.65492	5.76041	5.67796	6.00361	7.11307	7.11746	7.27845	6.68442	6.45737	6.57127
326	CNN3	6.07689	6.35887	6.33499	5.20052	5.21336	5.31431	5.05197	5.38262	4.97892	5.38262	5.62841	5.57522	4.99771	4.89936	4.99643
327	CNST	8.20608	8.33769	8.31963	8.14303	8.35999	8.39279	7.49191	7.66887	7.54577	8.01481	8.25833	8.22508	8.45163	8.26522	8.42948
328	CNTNAP3	4.55632	4.43728	4.65316	4.4395	4.47329	4.64378	5.08657	5.10708	4.99339	4.20771	4.64782	4.38296	4.96796	4.64991	4.81022
329	COL1A1	7.89741	7.86866	7.557	6.86874	7.02936	6.65548	7.14379	7.36876	7.14379	7.14379	7.13393	7.12105	6.73235	6.8575	7.17304
330	COL6A1	7.0935	7.30426	7.335	6.6977	6.56311	6.67917	6.98558	6.77834	6.79377	6.88903	6.8521	7.0202	6.29822	6.33808	6.54786
331	COMMD10	8.5008	8.43711	8.45821	8.13576	8.13576	7.98864	7.6272	7.27403	7.68292	8.13533	8.13576	8.17926	8.11565	8.18264	8.26414
332	COPA	9.5172	9.45117	9.59557	10.095	10.1976	10.1271	10.0386	10.158	9.95786	9.789	9.90623	9.98154	10.1571	10.1707	10.2926
333	COPB2	7.2352	7.49713	7.72632	8.49306	8.57756	8.53759	7.96237	7.96237	7.9795	7.58871	7.49771	7.67403	7.89076	8.30378	8.13503
334	COPG1	8.24191	8.17747	8.33063	9.10603	9.09462	9.04533	9.05216	9.01152	8.92339	8.64435	8.70641	8.7679	8.948	9.19033	9.22606
335	CORO1C	5.49862	5.89705	6.24466	6.94671	6.95462	7.22457	6.83505	7.55618	7.09977	6.82084	6.96181	6.85679	8.35937	7.43422	6.8723
336	CORO7	9.00891	8.90142	8.70163	9.61311	9.5337	9.42415	9.35154	9.40969	9.29798	8.58439	9.14948	8.84533	9.59747	9.5268	9.95581
337	COTL1	8.98525	8.76201	8.80734	9.61661	9.91628	9.76824	9.8752	10.0773	9.74245	8.87272	9.0995	9.23807	9.75087	9.87944	9.15451
338	COX15	7.30512	7.24482	7.45399	7.94125	7.86679	7.87926	7.44069	7.30306	7.23438	7.08959	7.11832	7.32788	7.72322	7.70254	7.20526
339	CPLX3	5.96528	6.08278	5.81363	5.42138	5.23202	5.19168	5.74817	5.55765	5.65038	6.31247	5.69173	5.68897	5.18857	5.38465	5.47636
340	CPN2	6.70405	6.66739	6.65476	5.99756	5.96075	5.90134	6.49486	6.33103	6.51906	6.52529	6.46314	6.30474	5.94312	5.96716	6.17346
341	CPPED1	6.60586	6.61235	6.59367	7.53363	7.83822	7.94586	7.8504	7.69754	7.61804	7.15892	7.31563	7.29254	8.42849	8.35853	7.30397
342	CPT1A	7.5581	7.90411	7.89099	8.62285	8.99064	8.55485	8.43221	8.12836	8.53788	7.82235	7.83617	7.42657	7.25304	7.93479	7.25919
343	CREB3L2	7.66734	7.55284	7.57782	8.00481	8.22356	8.18429	8.94163	8.5976	8.8372	7.9764	7.72573	7.86514	7.85551	8.05123	7.67812
344	CREBL2	8.6411	8.67685	9.03407	9.59562	9.69631	9.58361	9.18983	9.38864	9.15912	8.50087	8.56841	8.65563	9.32596	9.29852	8.63623
345	CRIM1	5.89774	5.58096	5.85619	5.89774	5.89774	5.68976	6.72384	6.76768	6.85169	5.89774	5.89808	5.75254	5.54776	5.73641	5.56062
346	CRIP1	7.51496	7.44009	7.30942	8.1922	8.04113	7.89626	8.03113	8.06749	8.27047	7.57222	7.37192	7.56118	7.8263	7.82523	7.55926
347	CRIP2	8.06169	8.00207	7.93458	8.63375	8.8938	9.14832	8.41968	8.19826	8.16427	7.08365	7.79391	7.86032	7.60244	8.19114	7.59992
348	CRLF3	8.94256	8.92373	9.24747	8.879	8.93633	8.89396	8.19714	8.38407	8.23785	8.78108	8.85178	8.92589	8.86735	8.64775	8.78276
349	CROT	6.98316	7.23258	7.1698	7.77094	7.85419	7.81134	7.45532	7.61358	7.61358	7.23874	7.59036	7.22909	7.71722	8.16604	7.91115
350	CRTC3	10.6209	10.4822	10.5464	9.88692	9.97981	10.0053	9.40533	9.69433	9.43211	10.3156	10.4891	10.6487	10.1835	10.177	10.5405
351	CSF1	7.24427	7.17021	7.46898	7.75039	8.06176	7.85461	8.11699	8.27185	8.11062	6.9846	7.25692	7.22198	7.57893	7.9923	7.56281
352	CSGALNACT2	9.60671	9.61975	9.36715	8.91252	8.56697	8.67132	8.7142	8.77288	8.85664	9.24214	9.19804	9.072	9.13944	9.08409	9.31194
353	CSRP1	7.83861	7.93934	8.35871	8.85596	8.89656	8.88559	8.88411	8.98506	8.45068	8.27115	8.31534	8.55063	9.07011	8.95213	8.83965
354	CST7	8.11711	8.0981	7.94677	9.09318	9.24804	9.02556	11.0147	9.78244	10.4289	10.5669	9.68694	10.5107	9.46729	9.69522	9.316
355	CSTF1	7.45619	7.56438	7.7512	8.30783	8.40904	8.39561	8.18156	7.92083	8.16786	8.00703	8.43834	8.35074	8.38611	8.27786	8.54168
356	CTAG2	7.95818	7.99428	7.95009	7.49146	7.38897	7.42872	7.96808	7.5481	7.8632	7.83364	7.90449	7.63691	7.18703	7.31661	7.3477
357	CTAGE7P	4.18481	4.09959	4.06743	3.608	3.70689	3.73856	4.27635	4.11516	4.26804	3.72251	3.83266	3.9237	4.01616	3.82019	3.7652
358	CTBS	9.13938	9.12796	9.02588	8.20723	8.44529	8.60007	8.28014	8.28363	8.27651	9.01036	9.27911	9.24596	8.84601	8.96588	9.06191
359	CTNNA1	5.22555	4.81874	4.99014	6.17991	6.78861	6.53879	6.82838	6.94802	6.96467	5.63685	5.52286	5.91483	6.93888	6.48982	5.77943
360	CTNS	6.36899	6.25747	6.11764	6.89262	6.94399	6.75861	6.48401	6.57236	6.50136	6.41696	6.3169	6.31997	6.44438	6.64799	5.83525
361	CTR9	7.46976	7.43969	8.1509	8.93602	9.10225	9.00243	8.68297	8.70611	8.47296	7.81956	8.03616	8.15637	8.54788	8.75576	8.58935
362	CTSA	8.57467	8.72628	8.7908	10.0122	10.1073	10.1367	10.0459	10.0941	9.88928	9.23798	9.42213	9.50017	10.1925	10.0629	9.48229
363	CTSB	7.77433	7.51375	7.83908	9.25018	9.26702	9.20064	8.78704	9.19163	8.77023	8.38919	8.19288	8.27905	8.99759	9.14906	8.40104
364	CTSC	8.04267	7.91646	8.24887	9.01094	9.32334	9.00587	9.63502	9.65412	9.51986	8.9172	8.79005	9.12776	9.15253	9.23493	8.94616
365	CTSE	5.18832	5.02549	5.14676	4.71363	4.62719	4.74084	5.44124	5.1597	5.41815	5.00385	5.00385	5.00385	4.85759	4.6196	4.77085
366	CTSH	6.04563	5.6186	5.74071	7.33202	7.31867	7.17926	7.53184	7.27414	7.46989	5.7112	6.59685	6.37426	7.37864	7.43117	7.10339
367	CUL4A	7.79993	7.72614	7.7171	8.36008	8.35461	8.48827	8.16226	7.88966	8.05712	8.06563	7.93976	7.94412	8.23053	8.32513	8.30303
368	CUL9	7.71562	7.61756	7.74511	7.78703	7.80102	7.61553	7.22675	7.23648	7.14138	7.60376	7.63893	7.74642	7.56995	7.74188	7.47867
369	CX3CR1	4.55165	4.95457	5.05799	5.43617	5.74328	6.53433	8.75303	6.64908	8.00999	7.85945	6.85173	7.16536	6.35695	7.20169	5.75067
370	CXCR3	6.80145	6.53801	6.56218	7.96989	8.1763	7.58753	8.58302	8.46095	8.31573	6.90468	6.80346	7.10152	7.78072	7.48949	7.52105
371	CXCR4	12.1767	12.021	12.0477	11.3179	11.0961	11.2425	11.3835	11.8809	11.8266	11.0289	11.538	11.5754	11.6999	11.8086	12.0649
372	CXCR5	6.57344	6.357	6.51172	8.75635	9.03906	8.77229	6.00771	5.94475	5.80673	5.92602	7.01644	6.19713	8.71222	9.24734	9.4318
373	CXorf1	3.323	3.31831	3.42779	2.86968	2.95595	2.94093	3.53791	3.62805	3.40687	3.45355	3.31831	3.31831	3.31831	3.31831	3.11085
374	CXorf26	5.80636	5.7398	6.1062	6.81382	6.96861	6.99993	6.73989	6.36195	6.56527	6.23675	6.37985	6.45069	6.63251	6.72322	6.8076
375	CYB561	5.4255	5.50849	5.79283	6.34638	6.40151	6.30317	6.55023	7.00639	6.59615	5.64298	5.28127	5.49922	6.23201	6.92337	6.41381
376	CYB5B	8.41023	8.68199	8.69397	9.43112	9.42855	9.52338	9.54889	9.59168	9.40923	8.87022	8.73373	8.9011	9.30036	9.64705	9.33585
377	CYCS	9.28037	9.38262	9.05559	8.68499	8.50377	8.52115	8.21533	8.64335	8.51923	8.01002	8.66502	8.62072	8.5159	9.18242	8.99328
378	CYP24A1	4.30327	4.16137	4.27058	5.08684	4.84841	5.10153	4.30135	4.34311	3.84675	4.3392	4.46204	4.12991	4.97441	4.50505	5.55367
379	CYP4F22	5.63783	5.60483	5.35145	5.44351	5.57622	5.41405	5.98509	6.15042	6.19719	5.32867	5.53422	5.31173	5.1963	5.1236	5.24341
380	CYTH3	6.35962	6.37504	6.22945	6.47978	6.60782	6.91007	7.29682	7.53174	7.42549	6.12526	6.41654	6.06233	6.45745	6.47978	6.33148
381	CYTIP	11.915	11.96	11.6774	11.1541	11.0466	11.0288	10.786	10.8456	10.8349	11.3985	11.2883	11.3243	11.2214	11.289	11.3179
382	DAAM1	6.57632	6.31337	6.37247	7.15123	7.48443	7.23133	6.67354	6.89798	7.32688	6.36382	6.45625	6.545	7.40222	7.34483	7.05876
383	DACT1	7.14606	6.82648	6.58017	5.65482	5.93309	5.81046	5.7887	5.7349	5.91904	6.12712	6.96007	7.02654	5.53717	5.68339	5.47925
384	DAPP1	6.07205	6.35118	6.68089	7.58126	7.67897	7.58117	6.99115	7.02841	6.92745	6.59831	6.81358	6.96735	7.96518	7.84508	8.2574
385	DARS2	6.346	6.2337	6.29332	6.81312	7.11591	6.95524	6.70485	6.62948	6.59479	6.3033	5.96142	6.57839	6.47404	6.84654	5.96333
386	DAXX	5.86538	5.92684	6.34175	7.01135	6.83322	6.86835	6.72357	6.4633	6.45779	6.41722	6.25367	6.33763	6.31591	6.70609	6.19056
387	DAXX	5.93085	5.9832	6.42647	7.09608	6.92477	6.96119	6.82435	6.54803	6.54252	6.48568	6.3384	6.36919	6.40063	6.82374	6.27528
388	DCAF12	7.16616	7.35007	7.76205	8.60582	8.62024	8.78202	8.33883	8.19903	8.33271	7.48268	7.38443	7.51597	7.98102	8.20359	8.05868
389	DCAF7	8.04766	7.92099	8.28655	9.2347	9.42149	9.30169	9.25637	8.97679	8.94654	8.30087	8.09208	8.32097	8.71479	8.97073	8.49269
390	DCHS1	7.15277	6.85363	6.80796	6.6373	6.29543	6.22885	6.25276	6.16851	6.20325	6.47863	7.0698	6.6532	5.98347	6.02943	5.91808
391	DCPS	6.31779	6.42534	6.4101	7.13059	6.83805	7.02088	7.0282	6.94506	6.94921	6.3282	6.66098	6.84094	7.11014	6.99884	6.85473
392	DCTN2	7.63781	7.79741	7.7688	8.37539	8.47041	8.48891	8.40916	8.21071	8.22135	7.67628	7.83522	8.03414	8.42329	8.26341	8.34008
393	DCTPP1	8.02957	7.97349	8.21742	8.98927	8.90326	8.92908	9.15457	9.11877	8.86823	8.46281	8.10548	8.70133	8.56681	8.85739	8.80522
394	DDB1	8.22429	8.19753	8.32472	9.05981	9.13532	9.06386	8.73715	8.91721	8.70943	8.39533	8.49272	8.66408	8.93713	8.95204	8.75847
395	DDIT3	9.11416	9.40881	8.08349	6.53495	6.37905	6.62304	6.32409	6.91239	7.09464	6.44873	6.96727	7.0025	6.96348	7.31684	7.15403
396	DDIT4	8.30664	8.71113	8.48939	8.04148	7.88708	7.93736	8.60213	8.57312	8.75647	8.57135	8.62287	8.65301	8.65463	8.91211	9.47211
397	DDOST	8.03131	8.15698	8.13715	8.57622	8.60695	8.67266	8.79525	8.75205	8.51744	8.50812	8.43956	8.592	8.65736	8.57145	8.54653
398	DENND5A	9.35758	9.4288	9.35962	9.29266	9.21115	9.40875	7.38738	7.88979	7.83577	9.0799	9.11496	9.31137	9.13863	9.09969	8.34051
399	DERL1	9.11297	9.05189	9.02774	9.65735	9.70551	9.57258	9.89162	9.9044	9.58269	9.46727	9.32642	9.53474	9.76603	9.71101	9.88467
400	DFNB31	6.31629	6.42221	6.06446	6.19712	6.04433	6.25678	6.68583	6.93617	6.93556	6.26749	6.20773	6.10068	5.99304	6.03283	6.0984
401	DGKD	9.16733	9.05225	9.09205	9.10096	9.30728	9.28173	8.48132	8.59739	8.6816	8.83329	8.9522	9.14882	9.02115	8.78078	8.9086
402	DGKH	6.40639	6.45565	6.70686	7.30309	7.54433	7.55587	7.04751	7.38136	7.12248	6.84311	6.65482	6.87479	7.3606	7.45125	6.91763
403	DHRS7	7.05778	7.71713	7.49411	8.41547	8.52571	8.3507	8.58325	8.43769	8.27562	8.13714	7.74347	7.9823	7.92168	8.10574	7.84001
404	DHX57	6.39146	6.40302	6.35692	7.2722	7.04559	6.99888	6.7527	6.79696	6.61721	6.77562	6.73728	6.75192	6.92205	7.0345	7.29568
405	DIAPH1	8.63509	8.57733	8.91748	9.20434	9.58458	9.35195	9.47521	9.50258	9.51468	8.54276	8.64367	8.9424	9.32542	9.14321	8.96261
406	DIP2B	9.48987	9.5775	9.15055	8.77278	9.00056	8.95713	8.11854	8.46218	8.26864	9.52369	9.43826	9.32204	9.40796	9.11798	9.04448
407	DIRC2	9.04899	9.22485	9.13463	8.95244	9.03072	8.92477	8.46721	8.62853	8.3521	9.50259	9.32639	9.52116	8.93322	9.12008	9.32518
408	DLG4	6.59551	6.64277	6.37603	5.70314	5.76955	5.81648	5.85886	5.42664	5.56754	6.21355	6.21769	6.16984	5.73233	5.49979	5.70669
409	DLGAP5	3.94908	4.07328	3.88127	4.01017	4.35644	4.92393	4.87013	4.75884	4.92322	4.23339	3.8919	4.68221	5.43917	5.27803	5.45766
410	DMXL1	7.68645	7.7453	8.01335	8.00882	8.22427	8.19984	7.44998	7.55454	7.56756	7.78904	7.56675	7.81341	7.98568	7.99617	7.37264
411	DMXL2	5.55222	6.65712	5.94916	6.93366	6.68633	6.78085	5.59704	5.88845	5.2758	6.06579	6.27158	6.60726	6.2537	7.20656	6.17894
412	DNAAF2	5.69164	5.93544	6.46575	7.32187	7.47016	7.30091	7.52692	7.55293	7.38222	6.24956	6.58105	6.47241	6.90409	6.93755	6.99613
413	DNAJA4	8.37764	8.16987	8.18578	7.69652	7.76236	7.79365	7.43975	7.20638	7.1917	7.92785	7.70239	7.83336	7.74715	7.9068	7.93036
414	DNAJC1	7.65074	7.98006	7.73844	8.11675	8.0468	8.11457	8.59273	8.39522	8.58753	7.98725	7.59044	7.95215	8.12089	8.29665	8.17372
415	DNAJC3	7.257	7.36848	7.19546	7.7971	7.83725	7.90015	7.77546	7.70523	7.67806	7.22023	7.46627	7.65605	8.22842	8.18328	8.32545
416	DNHD1	8.38575	8.25959	8.34529	7.84411	8.21509	7.81422	7.43425	7.34596	7.43961	8.13899	8.28234	8.22639	7.74127	8.01452	7.78559
417	DOCK7	5.7144	5.60797	5.88049	6.38686	6.49835	6.47104	6.2262	6.5208	6.187	5.47369	5.58244	5.10375	5.93568	6.0964	5.98974
418	DOCK9	9.43992	9.36999	9.3266	9.84785	10.035	9.92155	9.46318	9.48246	9.45005	9.6111	9.7063	9.72312	9.80697	9.7833	9.20689
419	DOPEY1	8.01538	8.06839	8.07662	8.22079	8.1572	8.2377	7.50279	7.61179	7.55924	8.11352	8.2073	7.85125	8.037	8.23149	8.2634
420	DPF2	9.02422	8.93114	9.18317	9.84683	9.7073	9.71888	9.62313	9.30515	9.39275	9.15151	9.11602	9.20559	9.31774	9.56391	9.50511
421	DPY19L1	6.12594	5.67581	5.46263	6.77307	7.12278	6.74581	6.89229	6.62959	7.21241	6.1802	6.2267	6.31898	6.40266	6.70567	6.36903
422	DPY19L4	6.43921	7.21695	7.25432	7.3024	7.36397	7.40773	6.60663	6.56463	6.34361	6.3372	6.57133	6.59298	6.69186	7.01422	6.51765
423	DPYSL2	6.90599	7.26291	7.31564	8.81384	8.53401	8.6735	8.20311	8.28462	8.53401	7.14443	7.62013	7.11122	8.57146	8.46338	7.69477
424	DROSHA	7.67139	7.81565	7.70037	8.13311	8.13831	8.06665	7.57101	7.60553	7.43966	7.86238	7.86865	7.8297	7.89526	8.12621	7.46075
425	DSC1	8.00475	8.78694	8.66413	7.02998	7.90895	7.45462	5.62961	5.3315	5.69757	7.92709	7.80352	7.50319	6.15735	5.64662	6.72941
426	DSCR3	8.37738	8.26914	8.54148	9.06831	9.17139	9.13932	8.8715	8.83823	8.85996	8.57589	8.63805	8.82455	8.99119	9.06284	8.92713
427	DST	5.02483	4.91003	4.94545	5.5238	5.51388	6.0713	4.68148	4.57809	4.71995	4.92507	6.05835	4.84728	5.2794	5.8154	5.63502
428	DTL	4.50943	4.82254	5.04457	5.3408	5.74775	5.78547	5.77742	5.86335	5.94713	5.41713	4.77009	6.4723	6.32767	6.55574	6.49353
429	DUSP10	7.98582	7.70866	7.41769	6.49656	6.74387	6.65323	6.95623	7.6365	7.64167	6.51499	6.84264	7.27215	7.44979	7.39186	7.29516
430	DUSP18	6.26643	6.43933	6.63953	7.36403	7.42097	7.39714	7.13395	7.05353	7.09298	6.63306	6.33996	6.6303	6.79345	7.28368	6.47498
431	DUSP2	8.60146	8.78108	8.80147	8.29004	7.95341	8.14313	8.76039	8.97934	8.95207	8.15613	8.36053	8.05197	8.73336	9.23431	9.53341
432	DUSP8	8.68268	8.37687	8.13775	7.3733	7.05934	7.09268	7.17121	7.32718	7.50594	7.4234	7.68161	7.49961	7.44384	7.31274	7.78854
433	DYNC1H1	8.53824	8.75779	8.67269	9.21601	9.36819	9.22919	8.90712	9.12214	9.0122	8.92038	8.85042	8.83647	9.17603	9.1681	9.33167
434	DYNC1I2	7.67323	7.81075	7.95316	8.48514	8.45237	8.54438	8.20535	8.19592	8.12666	7.8959	7.5651	7.74068	7.84812	8.41828	7.29691
435	DYNLL1	7.33196	7.45218	7.94253	8.77485	8.81139	8.93512	8.63533	8.6134	8.97761	7.43149	7.26211	7.32064	8.66023	8.54125	7.54122
436	DZIP3	6.82688	6.95564	7.0112	7.90131	8.01559	8.02083	7.17111	7.09748	6.68159	7.01714	7.1668	6.97694	7.20864	7.6276	6.98491
437	EBP	6.63078	6.44528	6.42993	7.45479	7.64574	7.35694	7.61357	7.59534	7.37873	7.02122	7.42997	7.28613	7.43997	7.45426	7.27025
438	ECE1	9.40279	9.2872	9.30405	9.87198	10.0111	9.78889	9.57573	9.61416	9.4932	9.32911	9.45805	9.64452	9.91939	9.90056	9.69716
439	ECT2	4.29972	4.49586	4.5049	5.48735	5.50657	5.51175	5.35256	5.55886	5.60849	4.70064	4.54006	5.35256	5.96004	5.93759	5.47238
440	EDAR	7.87552	7.84261	7.70762	6.44498	6.5734	6.52953	6.16427	6.11598	5.82043	7.31452	7.17699	7.52228	6.62269	6.56049	6.39306
441	EDARADD	5.72278	5.42886	5.40817	5.79278	6.44434	5.8079	6.46062	6.74966	6.22449	5.67886	5.80208	5.88645	5.65465	5.55705	5.64947
442	EDEM1	8.43311	8.44166	8.41242	9.17498	9.11044	9.11161	8.35769	8.93845	8.71312	8.64207	8.63186	8.69979	9.02875	9.14743	8.74594
443	EDEM2	7.52397	7.44802	7.69825	8.10247	8.176	8.35607	8.21936	8.1866	8.0532	7.94934	7.81116	7.86091	8.09295	8.3385	8.09183
444	EEA1	8.54133	8.43072	8.6607	8.04639	8.23422	8.14618	7.51156	7.51029	7.74799	8.07558	7.99569	8.43629	7.79001	7.88341	7.65811
445	EEPD1	5.75945	5.92416	5.77787	6.74639	6.47148	6.46646	6.57042	6.72752	6.76294	5.90496	6.08541	5.99398	6.13089	6.32326	6.2053
446	EFCAB13	7.3479	7.39661	7.85149	6.47796	6.38454	6.82304	5.78757	6.37665	6.31856	7.22337	7.06674	7.16381	6.50647	6.07071	6.61654
447	EFHA2	6.17258	6.64411	6.16646	6.34397	6.40163	6.6773	5.12014	5.52478	4.83812	5.94513	6.16855	6.14607	6.08075	5.99486	6.54179
448	EFR3A	9.05612	9.1998	9.03802	9.63527	9.76199	9.6457	9.58329	9.63803	9.46286	9.32465	9.19295	9.22415	9.6664	9.69932	9.36042
449	EGR2	6.53612	6.44369	6.52477	5.99088	5.86546	5.90107	6.16223	6.19269	6.40702	6.15427	6.38315	7.10695	7.15941	7.03343	5.81062
450	EHD1	7.70676	7.72955	8.31075	8.93956	9.0832	9.00153	8.87086	8.76037	8.84099	7.95142	8.39114	8.14133	8.52627	8.88747	8.58669
451	EID1	8.05033	8.027	8.08356	8.84409	8.87267	8.85794	8.71185	8.75362	8.45625	8.57011	8.74282	8.53766	9.22907	8.96537	9.10028
452	EIF2C4	6.62125	6.49162	6.67507	7.73733	7.88431	7.77139	7.82146	7.65289	7.73026	7.18349	6.93947	7.59901	7.55694	8.068	7.95781
453	EIF2D	8.65324	8.66237	8.47536	8.46826	8.25221	8.38354	8.02071	7.82706	7.85211	8.22247	8.42757	8.40735	8.18127	8.17943	8.06557
454	EIF3A	10.139	10.0286	9.86009	10.5998	10.683	10.6392	10.3135	10.4544	10.4246	9.94127	10.1526	10.2217	10.914	10.8306	10.8798
455	EIF4B	8.52433	8.88333	9.03938	7.86433	7.98681	8.03152	8.74679	5.88954	8.57916	7.91219	8.39831	8.63754	8.06799	7.64255	7.92
456	EIF4E1B	7.02278	7.06738	7.16862	6.56165	6.61461	6.53016	6.94666	6.78459	6.95827	6.82547	6.98301	6.67851	6.37063	6.33271	6.46982
457	EIF6	7.99917	7.7696	7.81287	8.48219	8.52184	8.36222	8.64009	8.34633	8.27023	8.41072	8.41022	8.27194	8.57744	8.80001	8.22365
458	ELK3	8.38188	8.32708	8.49852	9.10079	9.31311	9.28657	9.3295	9.34187	9.43476	8.08061	8.29561	8.28036	8.83926	9.1094	8.58414
459	ELMO2	7.87709	8.15222	7.81162	8.82921	8.82935	8.95072	8.70688	8.71072	8.87007	8.15194	8.27809	8.123	8.6687	8.68753	9.42963
460	ELOVL1	7.8522	7.92765	8.13871	9.10484	9.05701	9.01741	9.19229	9.14214	8.99229	8.35801	8.48734	8.30967	8.64734	8.90055	8.39581
461	ELOVL4	4.76195	4.47271	4.42203	5.10775	5.43981	5.38547	5.9097	5.65985	5.65267	4.69072	4.78204	4.30284	4.9986	5.79016	5.94834
462	ELOVL5	10.1372	10.0067	10.0872	10.9515	11.2576	11.1164	10.9595	11.1629	10.9382	10.0977	10.0915	10.3636	11.1491	11.0079	11.0912
463	ELP3	7.82019	7.83629	8.04866	8.70805	8.96886	8.70393	8.86735	8.81581	8.6277	7.83576	7.7973	7.9134	8.54838	8.74722	8.44544
464	EMP3	9.26876	9.15001	9.47242	10.1981	10.0778	9.98875	10.3325	10.4881	10.1786	9.5043	9.51255	9.74196	9.94996	10.2192	9.9837
465	EMR1	8.00898	6.94678	6.60869	6.86917	6.99848	7.07667	5.55188	6.03852	5.68388	7.18379	7.85185	7.57628	6.97511	7.36488	7.19159
466	EMR4P	8.52608	8.26614	9.21112	8.07479	8.75002	8.22827	6.84549	6.56555	6.17935	8.43219	8.07443	8.67628	7.59267	7.5121	7.14249
467	ENC1	7.44917	7.31398	6.47764	5.29531	4.931	5.36321	5.97759	5.75589	5.67964	6.83248	6.48675	6.67849	6.24157	6.3582	6.23248
468	ENDOD1	6.12027	6.22533	6.22759	6.82577	7.06527	7.04815	6.62014	6.55145	6.7984	6.35014	6.4911	6.03	7.18355	6.75025	6.60305
469	ENO1	10.6457	10.2641	10.3538	11.1578	11.1646	11.0568	10.9935	10.9169	10.7154	10.5949	10.9485	11.0797	11.0113	11.259	10.6115
470	ENOSF1	7.91188	8.27376	8.32188	8.40356	8.04837	7.82846	7.38679	7.40066	7.19092	7.78907	7.65784	8.04969	7.9491	7.67855	7.32971
471	ENPP2	6.13322	6.29776	6.36216	5.43467	5.93021	6.29601	5.09747	5.35081	5.28466	5.82562	6.42063	6.17528	6.03383	6.00124	6.0813
472	ENPP5	4.46024	4.61811	4.87292	4.55534	4.61895	5.02458	5.91557	5.50837	5.85026	5.43309	5.06313	5.11266	3.98815	4.49141	4.54758
473	ENTPD1	5.75272	6.04279	6.04405	6.96057	7.24323	7.82575	7.50407	8.05764	7.79619	7.5434	6.32403	8.37834	8.53956	8.53061	8.0918
474	EOGT	6.73534	6.85336	6.66389	7.68343	7.84368	7.60858	7.51187	7.57402	7.39715	7.03662	6.90247	7.23689	7.77447	7.9172	7.40447
475	EOMES	6.64159	7.03074	6.94607	6.80386	7.01951	7.14944	9.2072	8.24732	8.2823	7.59833	7.37668	7.53013	6.73796	6.81216	6.37678
476	EPB41	10.2348	9.93455	10.188	10.4859	10.416	10.4585	10.0314	9.83051	9.94701	10.3277	10.3735	10.3708	10.661	10.6042	10.5207
477	EPB41L4A-AS1	8.50371	8.73063	8.33867	7.90581	7.85272	7.91833	7.29715	7.81315	7.37504	8.2021	8.29796	8.46589	8.19616	8.05562	8.48457
478	EPCAM	3.09282	4.4398	3.98939	3.68034	3.3712	3.49927	4.38291	4.31393	4.44493	3.68462	3.15589	3.13454	4.59504	4.23061	3.64762
479	EPHA1	7.18508	7.25983	7.75559	7.44243	7.68173	7.80492	6.58736	6.76285	6.70095	7.00442	6.58851	7.03583	6.57037	7.0249	6.08795
480	EPHA4	7.88836	6.88495	6.66398	9.71142	9.80171	9.52491	8.39655	8.89907	8.84534	8.22839	8.48768	8.32288	9.64884	9.65293	9.6148
481	EPHX2	7.56353	7.43587	7.79928	7.40324	7.2932	7.13105	5.42054	5.21902	5.94667	7.43626	7.88776	7.38919	7.15115	7.01064	6.92687
482	EPS15	9.03225	9.12483	9.16283	10.0192	10.0655	9.7841	10.2119	10.1815	10.0904	9.61748	9.57316	9.50288	10.0234	10.1645	9.93717
483	ERCC4	6.61629	6.60085	6.64289	6.94293	7.25708	6.92576	6.28746	5.97189	6.32336	6.45314	6.75561	6.74528	6.66825	6.70476	7.07934
484	ERCC8	5.44489	5.54063	5.7845	5.56418	5.73737	5.68291	5.14178	5.11525	5.14271	5.66882	5.56512	5.56119	5.56119	5.78778	5.53996
485	ERH	10.6358	10.7616	10.6293	11.1604	11.2882	11.2293	11.1069	11.1547	11.0135	10.9067	10.9551	11.165	11.2303	11.2207	11.4688
486	ERI1	6.14701	6.28561	6.36645	6.66965	6.88232	7.10455	7.03592	7.2006	7.09104	6.31138	5.78772	6.32414	6.67025	6.67271	6.7559
487	ERN1	7.96221	8.01038	7.84707	8.69531	9.04432	8.80122	9.62198	9.32358	9.12244	8.30084	8.25679	8.20782	8.66427	8.78039	8.69994
488	ERVH48-1	8.06865	7.52981	7.00747	5.82476	5.72444	5.80771	5.88239	5.56518	6.15974	6.58564	6.83459	6.3063	5.67095	5.57663	5.67969
489	ESCO2	3.41404	3.36226	3.26241	3.74941	4.42963	3.96593	4.18441	4.6304	4.50442	3.83834	3.62531	4.38359	5.05876	4.68593	4.22909
490	ESPN	7.3263	7.32877	7.40437	6.92908	6.73756	6.81066	7.32129	7.24176	7.22252	7.0443	7.24972	7.04426	6.80729	6.71445	6.86744
491	ETV3	9.61276	9.41133	9.0098	7.9974	7.73856	7.78372	8.39049	8.60319	8.65474	7.24103	7.55317	7.79696	7.9183	8.49718	8.70763
492	EXOC2	8.23347	8.29106	8.29872	8.97221	9.06371	8.95104	8.84016	8.74182	8.70245	8.4907	8.59419	8.59765	8.96611	9.13438	8.87755
493	EXOC5	7.3609	7.34311	7.63958	8.28902	8.20015	8.17423	7.83898	7.98632	7.76985	7.56765	7.37982	7.61149	8.01368	8.15338	8.28242
494	EXOC5	5.34368	5.68441	5.72678	6.53968	6.48733	6.45921	6.29584	6.13516	6.4774	5.54621	5.50074	5.74083	6.61651	6.65762	6.79786
495	EYA1	5.27745	5.41376	5.4417	4.80114	4.729	4.90306	5.02277	5.07286	5.14329	4.83784	5.18112	4.88017	4.87776	4.83784	4.96416
496	EZH2	7.07772	6.66254	7.05705	7.66748	7.6884	7.6939	7.36875	7.46451	7.5601	6.81281	6.62227	7.24325	8.0299	8.04435	8.2021
497	F2R	5.86188	5.13775	5.47241	6.04997	6.48291	6.36847	7.65149	7.33389	7.09165	7.19769	6.56494	6.41236	6.94647	6.56494	6.62916
498	FAIM3	11.1175	11.0147	11.061	10.6918	10.8237	10.7638	10.1487	10.0375	10.1497	11.0062	11.035	10.9903	10.7334	10.7709	10.5277
499	FAM102B	6.89143	6.92331	6.92138	7.41419	7.51497	7.4107	7.10275	7.33619	7.01256	6.96679	6.97801	6.91163	7.56174	7.33012	6.71711
500	FAM105A	8.21271	8.03707	7.9972	7.88193	8.05086	8.13858	7.28564	7.1893	7.14119	8.33158	8.24937	8.59605	8.47049	8.1961	8.54525
501	FAM117B	10.8922	10.7948	10.8609	10.1025	10.1862	10.1968	9.04647	8.94403	9.12679	10.1762	10.5046	10.4194	9.8036	10.0544	10.1556
502	FAM118B	7.34534	7.55336	7.69636	8.13173	8.35749	8.22887	8.11067	7.88475	7.8464	7.5065	7.126	7.40103	7.63456	7.70069	7.22405
503	FAM123A	6.4811	6.41809	6.37444	5.71316	5.72621	5.88673	6.07613	6.13141	5.86595	6.12106	6.05267	5.97964	5.68898	5.47776	5.84534
504	FAM129A	5.90191	5.8183	5.52154	8.39565	8.25668	7.91162	9.04827	8.88206	8.86863	6.63852	6.71592	6.49346	8.41575	7.97864	8.05922
505	FAM134B	9.02282	8.86768	9.17218	8.64254	8.44306	8.71937	7.6781	7.54371	7.40337	9.1544	8.65791	8.90975	8.21216	8.55843	8.64254
506	FAM13A	8.58483	8.89158	6.62244	7.4102	7.61731	7.84743	5.98425	6.43285	6.66321	7.23109	9.17689	7.56176	8.63473	8.08786	7.20852
507	FAM150B	7.39606	7.20663	7.3722	7.02425	6.80503	7.02557	7.71561	7.54692	7.59238	7.34282	7.38849	7.2053	6.82646	6.75654	6.97777
508	FAM153B	8.43489	8.77945	8.41519	7.85585	7.67479	6.99312	7.02495	6.79403	7.11889	7.94676	8.13688	7.67479	7.72031	7.67257	7.16655
509	FAM153B	8.70899	8.94794	8.69961	8.04266	7.86296	7.26648	6.96157	7.02721	7.3057	8.33513	8.4142	7.95312	7.92366	7.82838	7.16427
510	FAM153C	8.22976	8.52005	7.86296	7.6058	7.31393	6.47331	6.30644	6.46496	6.81988	7.51217	8.06341	7.37674	7.54457	7.38301	6.91239
511	FAM156A	7.49275	7.53016	7.47466	7.58923	7.48585	7.25979	6.59693	6.85613	6.90151	7.2311	7.10241	6.78376	7.23577	7.43533	6.78614
512	FAM159A	8.35301	8.27891	8.51155	8.05479	8.09567	8.00163	7.60996	7.58719	7.59246	8.255	8.34664	8.15359	7.45171	7.76246	7.1317
513	FAM160B1	8.39511	8.35513	8.20122	9.21588	9.48188	9.17208	8.98907	9.03224	9.03224	8.71335	8.89241	9.00029	10.1139	9.8401	10.3712
514	FAM169A	7.43744	7.5608	7.27955	7.00182	6.79094	7.02688	6.3626	6.51024	6.14518	7.22627	7.05313	7.01112	7.09373	6.78784	7.69859
515	FAM175A	8.77973	8.87138	8.7846	8.52284	8.54319	8.56773	7.9177	8.03032	7.77292	8.37604	8.49083	8.62821	8.48951	8.46436	7.96155
516	FAM176C	7.27226	7.32864	7.4083	7.87281	7.73405	7.73351	8.10928	7.82763	8.02137	7.09306	7.12054	7.00594	7.22218	7.58288	7.49197
517	FAM181A	5.99788	5.80123	6.22769	5.62465	5.6642	5.68479	6.08494	6.25913	6.19518	5.8606	5.99718	5.86163	5.70009	5.35177	5.56247
518	FAM200B	5.61912	5.60441	5.73594	5.43735	5.43535	5.64974	4.98399	4.83223	5.01327	5.65904	5.9757	5.79105	5.68351	5.51926	5.47782
519	FAM216A	7.74598	7.31311	7.54537	6.94553	7.18613	7.23109	6.40466	6.39216	6.38803	7.33996	7.73727	7.67301	7.16075	7.05054	6.87953
520	FAM217B	7.14731	7.28637	7.62269	8.07696	8.23712	8.13264	7.87498	7.477	7.64163	7.9173	8.31106	8.25944	7.96357	8.01676	8.21741
521	FAM219B	6.17049	6.17816	6.48462	6.91425	7.17843	7.16772	6.78066	6.43653	6.44837	6.39989	6.17683	6.39032	6.3463	6.51717	6.21634
522	FAM45A	8.13388	8.24834	8.14583	9.2766	9.6446	9.59752	8.89387	9.10476	9.02341	8.10841	8.83485	8.50605	9.72222	9.4492	10.3373
523	FAM46C	9.38982	9.49596	8.34943	7.6971	7.86913	8.01604	8.83006	9.42302	9.77075	7.68776	7.62505	8.46289	9.50337	8.96325	9.5976
524	FAM53B	7.33952	7.49551	7.42072	8.1052	8.4129	8.08542	8.28761	8.25404	8.1458	7.93408	7.81425	7.76927	8.43313	8.41044	8.50204
525	FAM53C	7.96214	7.96444	7.83861	7.55022	7.19433	7.56437	7.27292	7.39606	7.29874	7.39323	7.56437	7.64536	7.45283	7.56437	7.67173
526	FAM60A	8.57135	8.7308	8.63082	8.42316	8.39439	8.29183	7.46441	7.52022	7.2425	8.50586	8.96684	9.09187	8.91495	8.92911	8.95122
527	FAM60A	9.46277	9.46993	9.55185	9.55506	9.46371	9.55297	8.82132	8.74766	8.75754	9.13572	9.38278	9.60431	9.71787	9.61439	10.0075
528	FAM70A	5.50057	5.47052	5.20726	5.50994	5.60496	5.19958	6.00338	6.2412	6.20046	6.05342	6.16044	5.55723	5.35417	5.55987	5.20539
529	FAM83F	6.03068	5.85549	5.66395	5.17465	5.00266	5.084	5.55121	5.3947	4.96728	5.33653	5.17807	5.36611	4.80041	4.69537	4.80703
530	FANCF	6.18551	6.39321	6.64439	7.39303	7.58861	7.23322	7.30274	6.88345	7.04024	7.16287	7.31527	7.18825	7.05671	6.94824	6.53439
531	FANCI	5.98147	5.77189	5.86381	6.71079	7.10542	6.73967	6.2516	6.48272	6.17315	5.94395	6.06466	6.44932	7.23353	7.35737	7.32228
532	FAR2	5.64218	5.83889	5.81419	7.44734	7.84878	7.14471	7.90813	7.83916	7.6787	7.14991	6.4306	7.64012	7.6675	8.39282	7.13989
533	FAS	7.32923	7.15809	6.68557	9.24317	9.34927	9.28607	9.20172	9.08478	9.3155	7.78729	8.16237	8.06084	9.69559	9.60361	10.0315
534	FASTKD3	5.17635	5.1877	5.27628	5.88484	6.08758	6.1105	5.75893	5.89479	5.13508	5.75194	5.91873	5.87114	6.0417	6.06149	6.46462
535	FBXO10	7.38354	7.58977	7.449	7.96719	8.13081	8.14514	8.02353	7.97057	7.94482	7.66736	7.6599	7.6599	7.79442	8.06405	8.023
536	FBXO18	7.85117	7.85975	7.96165	7.97368	8.01377	7.98686	7.3966	7.58859	7.33606	7.76047	7.53389	7.88784	8.20511	8.23925	7.5429
537	FBXO30	6.61429	6.79611	7.17961	8.07753	8.24858	7.96725	7.93725	8.20075	7.85287	7.10117	7.02985	7.0926	7.91517	7.83829	8.24174
538	FBXO45	5.7119	6.05506	5.58077	6.92283	6.96254	6.91655	6.40965	6.88036	6.62917	5.87822	6.32226	6.12466	6.63022	6.77291	7.0419
539	FBXO48	5.06542	5.40192	5.48675	6.13856	6.18048	6.02003	5.23966	5.46276	5.37224	4.93199	5.14579	4.95206	4.9078	5.49288	5.41178
540	FBXW5	8.02372	8.1663	8.14728	8.6681	8.67738	8.69881	8.63226	8.7005	8.51009	8.32535	8.27502	7.97043	8.53737	8.56675	8.3245
541	FCHO2	4.90697	4.6573	4.56257	5.09233	5.51929	5.44996	6.19826	5.72577	5.82204	5.24252	5.50619	4.77175	4.89439	5.68692	4.78994
542	FCHSD2	9.33176	9.3491	9.37898	9.42831	9.35968	9.30002	8.81742	8.88205	8.69147	9.51679	9.4854	9.41472	9.5524	9.74373	9.18175
543	FCRL3	5.52014	5.88708	5.47946	6.21079	7.90991	7.34105	8.02999	8.16464	7.38098	7.73882	6.72802	7.2992	7.7082	7.64314	7.01976
544	FERMT3	8.39762	8.68927	8.61958	9.43464	9.44674	9.38945	9.28843	9.33656	9.17373	8.79405	8.74738	8.67019	9.3682	9.48337	8.72563
545	FGFR1OP	6.34994	6.38338	6.20348	6.98483	7.06897	7.43192	6.67374	6.82387	6.93031	6.57207	6.40292	6.35225	7.27338	7.40251	7.47822
546	FGFR1OP2	7.04208	7.08959	7.84257	8.54574	8.6495	8.61947	8.1853	8.31297	8.12111	7.65184	7.6222	7.72811	8.40171	8.54606	8.29959
547	FGGY	6.18002	6.28055	6.24505	5.7321	5.5815	5.59914	5.74869	5.85808	5.5817	6.05474	5.92698	5.97081	5.72175	5.56294	5.50512
548	FHIT	9.6376	9.75086	9.0357	8.50027	8.2337	7.55297	6.12288	6.86794	6.04501	9.1905	9.72777	9.23202	8.66292	8.07146	8.09854
549	FHL1	7.16378	7.32556	7.03674	7.83371	8.15695	8.54084	8.06178	8.16353	8.20292	7.42793	8.06413	7.95545	7.85331	8.08868	7.95545
550	FHOD1	6.29467	6.36849	6.3835	6.81867	6.95433	6.79389	7.11045	7.30461	7.13339	6.3327	6.2923	6.47941	6.61054	6.63443	6.05346
551	FKBP11	8.12738	8.29846	7.37387	8.30064	8.02036	8.20701	8.86687	8.86296	8.76219	8.43712	7.97291	7.94835	8.23016	9.30465	9.09837
552	FLII	8.03339	8.04921	8.01213	8.58916	8.89023	8.67707	8.43953	8.42017	8.31009	7.81819	7.90681	8.11089	8.69245	8.60965	8.3706
553	FLJ41170	5.79693	5.49013	5.76082	5.28999	5.37447	5.09162	6.03519	5.93753	5.80519	5.68754	5.8233	5.55211	4.8229	5.1362	5.5686
554	FLNA	9.46545	9.47304	9.68134	10.6277	10.8327	10.6653	10.9828	10.9946	10.9407	9.97375	9.96483	10.1431	10.8164	10.7225	10.666
555	FLNB	8.40292	8.32305	8.58362	7.50144	7.90269	7.81529	7.51933	7.51125	7.43956	8.73957	8.6347	8.57363	8.09657	7.8943	8.28613
556	FLOT1	8.15862	7.44025	7.92146	8.37698	8.451	8.44211	7.50461	7.40405	7.67	8.32101	8.00246	8.09498	7.87548	8.6787	7.68989
557	FNTB	6.65628	6.7104	6.54516	7.32426	7.34799	7.15169	6.82347	6.95961	7.01287	6.69949	6.92899	6.908	6.99395	7.32696	7.05355
558	FOLH1	6.32854	6.42824	5.88044	5.89822	5.93237	5.84564	6.80611	7.06266	6.84981	6.17336	6.3015	6.27692	5.88043	6.18118	5.63363
559	FOSL1	6.99847	7.02067	6.87551	6.49941	6.3955	6.2964	6.94607	6.80008	6.69182	6.92892	6.69381	6.90779	6.46128	6.39096	6.52904
560	FOSL2	9.43493	9.60705	7.62674	6.54005	7.00849	6.83273	8.21169	8.47336	8.7776	7.6672	7.50244	7.51663	8.16315	7.99532	8.90474
561	FOXP1	10.8383	10.8393	10.7482	10.4899	10.3609	10.4827	9.85154	9.98236	9.91417	10.7681	10.8451	10.8409	10.5222	10.4384	10.6296
562	FOXP3	7.29389	7.06594	7.26461	8.09924	8.41956	8.55786	8.95435	8.98442	8.74157	7.78261	8.00246	8.29735	8.9994	8.2265	8.12837
563	FOXS1	6.7003	6.64563	6.94374	6.13099	6.11374	6.15147	6.73776	6.34915	6.63797	6.57518	6.55081	6.60491	6.3274	6.34487	6.29051
564	FPGT	5.61256	6.08014	6.20455	6.61763	6.68767	6.64501	6.01668	5.92784	6.1304	5.72252	5.68195	6.15963	6.08075	6.07219	5.77629
565	FRA10AC1	6.13135	6.33389	6.15006	6.31574	6.29631	6.33285	5.83551	5.79556	5.75923	6.6774	6.18012	6.22138	6.17899	6.15006	6.12817
566	FRMD4B	6.27303	7.17078	6.5889	8.22971	8.06565	7.88955	8.12745	8.48027	8.37989	5.96241	6.59818	6.82596	8.13619	7.95402	7.90868
567	FTH1P5	6.30776	6.559	5.98608	5.45759	5.00586	5.23251	5.94017	5.73554	5.59398	5.35289	5.66347	5.73843	5.46337	5.3776	5.80761
568	FTHL17	6.35385	6.32153	6.36049	5.757	5.60184	5.49701	6.05049	5.66846	6.12335	6.04188	6.25367	6.0477	5.51964	5.61028	5.88782
569	FTSJ3	6.02931	6.08558	6.19688	6.94154	7.00036	6.95091	6.71848	6.56256	6.72464	6.54768	6.50611	6.68342	6.68342	6.86423	6.78167
570	FTSJD1	6.14147	5.52626	6.104	7.0663	7.16638	7.18044	6.56148	6.76948	6.66288	6.36608	6.52291	6.76125	6.69646	6.77963	6.77395
571	FUCA1	6.002	5.66656	5.67862	6.6312	6.9407	6.60607	6.46501	6.27775	6.26935	5.69251	6.26483	6.28433	6.07131	6.54579	6.18263
572	FUT11	7.01295	7.68392	7.70267	8.56263	8.55732	8.4314	8.7718	8.59662	8.53743	8.40477	8.35668	8.41539	8.15098	8.30523	8.4165
573	GAB3	6.27778	6.36273	6.54472	7.3686	7.5998	7.40541	8.84815	8.56295	8.3709	7.55054	7.01769	7.31575	6.94111	7.57328	6.40419
574	GABARAPL1	10.3327	10.2767	8.96666	7.78567	7.88207	8.1442	8.56715	8.64228	8.78952	8.62101	8.44144	8.73316	9.06151	8.40073	9.62697
575	GABARAPL3	5.51234	5.17073	5.22908	4.30221	4.41807	4.33802	5.38246	4.81281	4.95318	4.81326	4.81326	4.76287	4.40213	4.43636	5.21452
576	GADD45B	8.73128	8.77006	8.41673	7.72247	7.79297	7.64648	8.05919	8.21131	8.20018	8.09323	8.45036	8.29243	8.1708	8.44309	8.39411
577	GAGE1	8.96474	8.83166	8.89214	8.42903	8.5921	8.41214	9.06052	9.40421	9.25077	8.8456	8.94716	8.82063	8.24342	8.31417	8.2888
578	GAL3ST4	8.18361	8.13116	8.14291	7.91564	7.58269	7.6228	6.79127	6.61526	6.5353	7.94061	7.8208	7.69724	7.11868	7.17035	7.18727
579	GALC	7.40112	7.43895	7.54186	8.08943	8.18496	8.08709	8.5982	8.62372	8.23126	7.87806	7.68682	8.09367	8.0634	8.20286	8.21629
580	GALM	6.44727	6.33716	6.949	8.71061	8.62864	8.61496	8.5873	8.86085	8.49657	6.81549	6.80993	6.97201	8.23991	8.78565	8.06596
581	GALNT6	6.15767	6.10378	6.27514	5.95993	5.85684	6	6.518	6.50684	6.60293	6.23952	5.92052	6.24464	5.44401	5.5915	5.92777
582	GALR2	6.86287	7.16399	6.79929	6.22468	6.01086	5.97954	6.42384	6.56987	6.29958	6.52462	6.56146	6.4622	6.10606	6.1113	6.3331
583	GART	6.82054	6.88744	7.08546	7.7463	7.72085	7.53622	7.40659	7.26009	7.19676	7.41187	7.31087	7.41409	7.54308	7.91194	7.46572
584	GATA3	8.37884	8.51806	8.38786	9.41868	9.63349	9.58038	10.069	9.97307	10.1062	8.59646	8.75067	8.99332	8.99106	9.00062	8.91925
585	GBA	6.96032	6.96267	6.92842	7.77553	7.78945	7.5522	7.84396	6.96448	7.38837	7.35018	7.3107	7.57919	7.33626	7.92625	7.42031
586	GBP1	8.90115	9.17813	9.23819	9.99211	10.1218	9.81834	10.3268	10.266	9.56025	9.68435	9.0682	9.75977	9.85314	10.6295	9.05738
587	GCA	5.67441	6.1467	6.2011	6.29693	6.54801	6.02195	5.24828	4.64556	4.62826	6.88954	5.93952	7.68111	7.13192	7.04651	7.36194
588	GCNT1	5.3629	5.02758	5.65838	6.96494	6.76791	6.94052	6.7741	7.05659	6.42665	5.32648	5.09101	5.82211	6.5332	6.75313	6.29355
589	GCNT4	8.29026	8.61242	7.96646	8.81385	8.91135	8.78876	6.7384	7.00142	6.45809	7.48651	8.07842	8.25619	8.99771	8.24064	8.81769
590	GDE1	6.45543	6.32824	6.80316	7.5446	7.57115	7.42617	7.42617	7.54592	7.57986	7.12381	7.07294	7.23173	7.81052	7.76161	8.35236
591	GDI1	9.88356	9.83279	9.97025	10.6818	10.553	10.6143	10.5581	10.7285	10.6574	9.77175	9.8876	9.76686	10.2275	10.4276	10.2283
592	GDPD5	7.09193	6.74716	6.57079	7.74113	7.49724	7.47309	8.12762	8.48346	8.29123	7.17816	7.29312	6.85777	7.13417	7.38313	7.21656
593	GEMIN7	5.70826	5.6392	6.00742	6.46083	6.45675	6.54959	6.46058	5.98908	6.21332	6.1602	6.25823	6.41476	6.3176	6.37386	6.30937
594	GGT7	7.84074	8.0125	8.09139	7.80355	7.70955	7.84989	7.23225	7.22493	7.04733	7.62932	7.76269	7.65763	7.22035	7.55134	7.29742
595	GIMAP7	9.56511	9.32022	10.2677	11.0933	11.246	11.0303	10.8043	10.4563	10.6196	10.612	10.8639	10.51	10.7302	10.6349	10.612
596	GIT2	9.39468	9.34877	9.51979	10.3212	10.4283	10.3626	10.2767	10.1282	10.1366	9.82074	9.91379	9.99546	10.2105	10.5096	10.0033
597	GK	6.51466	6.33183	6.75355	7.32681	7.57343	7.61081	7.11219	7.40875	7.21589	6.64426	6.4185	6.94388	8.37551	8.0448	8.08927
598	GK	7.28757	6.98811	7.47545	8.05289	8.31693	8.25347	7.63016	8.2389	7.69564	7.4575	7.28451	7.63668	9.03826	8.69953	8.45632
599	GLB1	6.81588	6.77518	6.95486	8.45787	8.41078	8.36467	8.27436	8.38765	8.27863	7.08939	7.24409	7.41208	7.92353	8.19933	7.83094
600	GLCCI1	8.14726	8.00665	8.28739	8.96723	8.958	8.90557	8.89593	8.85208	8.79686	8.45913	8.43273	8.60114	8.79695	9.13634	8.63498
601	GLIPR1	10.7862	10.7915	10.6002	11.6351	11.7572	11.7779	11.9826	12.1689	11.9122	10.5645	10.505	10.5791	11.3129	11.1339	10.172
602	GLIPR2	9.06406	9.6828	9.26111	9.92878	10.0071	10.0125	10.7033	10.6713	10.5447	9.56638	9.45764	9.53768	9.83257	9.70821	8.99428
603	GLOD4	7.44842	7.18994	7.41689	8.2069	8.03903	7.89697	7.79357	7.93657	7.64984	7.76997	8.17369	7.86966	8.03148	8.09848	8.14397
604	GLUL	7.19363	7.20805	7.28923	7.76961	7.91325	8.29387	8.10169	7.86882	7.89467	7.76943	7.89665	7.91792	8.61478	8.53036	8.69521
605	GNA15	6.70533	6.34169	6.01942	6.59023	6.67318	6.95485	7.45955	7.51714	7.94004	6.24346	6.39483	6.64767	7.68351	7.90074	8.7842
606	GNAI1	4.58605	4.69303	4.67231	3.97391	3.98666	3.97733	4.14772	4.40255	4.03697	4.32876	4.0754	4.21213	3.80175	3.52783	4.10567
607	GNAI3	8.31706	8.19996	8.25047	8.70193	8.81346	8.82624	8.6584	8.83027	8.68539	8.1516	8.07337	8.37352	8.97108	9.00655	8.96074
608	GNAO1	6.13174	6.05879	6.22527	6.99034	7.32747	6.79002	7.12735	7.37551	7.38422	5.97642	6.14767	6.0902	6.90114	7.23278	6.61721
609	GNG5	9.33051	9.28145	9.43716	9.86986	9.80351	9.89474	10.028	9.6869	9.94358	9.68967	9.35682	9.83982	10.0562	9.94253	9.84964
610	GNL3	8.62136	8.53382	8.30159	8.20675	8.02095	8.09503	7.57317	7.83982	7.63002	8.51679	8.66226	8.59748	8.37903	8.65923	8.78496
611	GNS	7.39344	7.37197	7.83022	8.38155	8.76614	8.60925	8.49253	8.42386	8.31675	7.82794	8.08626	8.24227	8.62999	8.48505	8.06665
612	GOPC	8.12856	8.17856	8.1062	8.66521	8.68552	8.85706	8.26893	8.33434	8.38875	8.41435	8.10575	8.43527	8.35457	8.59605	8.63027
613	GOT1	7.42948	7.40255	7.49013	7.97132	7.92085	7.98784	7.78829	7.95311	7.71963	7.30058	7.30893	7.58986	7.59734	7.92284	7.56054
614	GP5	7.57471	7.57726	7.51468	7.40232	7.32053	7.46785	6.80712	6.98684	7.02857	7.96906	8.22174	7.86738	7.36451	7.09243	7.02092
615	GPA33	8.59571	8.15333	8.75969	8.3647	8.5982	8.61604	6.22187	6.67198	6.27431	7.74537	7.97231	8.45927	8.39533	8.4181	8.02129
616	GPD1L	6.45695	6.62919	6.35896	7.23478	7.39964	7.34064	6.87286	7.4406	7.20023	5.33455	6.83189	5.65102	6.90345	7.13641	6.98752
617	GPI	9.34237	9.21485	9.32093	9.77895	9.93837	9.955	9.64043	9.62343	9.50305	9.24782	9.42168	9.9047	9.77235	9.74496	9.75347
618	GPR114	6.50305	6.48034	6.56369	6.43373	6.59226	6.58717	7.98	7.25346	7.62819	7.37855	6.89358	6.79777	6.51091	6.47932	6.03748
619	GPR125	5.42252	5.35285	5.57194	4.69598	4.6143	5.07818	4.64177	4.78313	4.64762	5.6447	5.59682	4.89135	4.92259	4.51305	4.46673
620	GPR137B	7.00948	6.71887	6.54808	8.0142	8.25022	8.17662	8.12207	8.50187	8.31416	7.97275	7.49848	7.4451	8.08464	8.12422	8.26581
621	GPR149	6.49126	6.39961	6.22688	5.85203	5.73682	5.88969	6.46476	6.4589	6.35585	6.10063	6.13572	5.93383	5.9833	5.80973	6.07468
622	GPR15	6.24922	5.53294	5.97317	10.7355	9.76574	10.2012	8.94943	8.87674	7.19889	8.22036	8.91226	7.42586	11.2381	11.0161	8.8771
623	GPR160	8.18599	7.47998	7.9799	6.41127	6.34298	7.02542	6.0967	5.14977	5.8205	6.21021	7.48649	7.73333	6.09282	6.35769	6.63282
624	GPR171	7.08223	7.75704	7.26253	8.88053	8.92527	8.75579	8.86077	8.63149	9.02369	7.74504	7.95818	7.72536	8.36148	8.57205	8.2055
625	GPR18	10.5178	9.69389	9.46245	7.76539	7.62735	7.84122	7.73137	6.99313	7.84078	7.63572	7.85027	8.74448	7.3297	8.21723	7.53707
626	GPR65	7.68688	7.93485	8.00169	8.28312	8.4952	8.34767	9.55515	8.90982	9.15077	7.74276	7.73544	7.81138	8.11009	8.49987	8.11061
627	GPRASP1	8.27013	8.2824	8.11154	7.94686	7.76806	7.69326	6.9127	7.0621	6.67834	8.35914	8.40053	8.35102	7.41479	7.51731	7.75808
628	GPX1	7.48279	7.63166	7.69193	8.17278	8.37447	8.40533	7.91443	8.1805	8.00316	7.71815	7.98671	7.7336	9.26088	8.29265	7.93702
629	GRAP	9.48524	9.65729	9.3212	9.2598	9.43718	9.11148	8.35658	8.30138	8.37975	8.7051	8.99804	9.10238	8.92735	9.0323	8.89694
630	GRN	7.82425	7.6508	8.18968	8.93851	9.03481	8.96476	8.52371	8.5872	8.33331	8.75954	8.65506	9.78254	9.41131	9.49498	8.94127
631	GSPT2	6.84429	6.59498	7.1607	7.8131	7.6394	7.83309	7.40853	7.39919	7.28343	7.80537	8.14555	8.06095	7.59823	7.83836	7.43357
632	GSR	8.82477	8.9532	9.15821	10.2101	9.89332	10.225	10.2213	10.2753	9.79214	9.44022	9.33382	9.63802	10.0705	10.3704	9.56065
633	GSS	7.88136	7.75042	7.94798	7.87674	8.05481	7.93884	7.39363	7.32208	7.40999	7.60024	7.74485	7.7745	7.7745	8.18508	7.62518
634	GSTK1	11.0142	10.7237	10.9148	11.6708	11.5205	11.4672	11.2323	11.3323	11.2456	10.9711	11.0622	11.0277	11.4896	11.5879	11.1787
635	GTDC1	6.73099	6.65463	6.73938	7.14174	7.27031	7.1195	7.92716	8.04678	7.64388	7.07524	6.99862	7.1467	7.50498	7.59601	7.16238
636	GTF2E1	5.9371	6.18562	6.43516	7.65421	7.46709	7.52576	7.07462	6.99543	7.00745	6.23488	6.34341	6.65257	7.08657	7.18027	7.7013
637	GTF2H3	7.35772	7.14917	7.48974	7.69365	7.66289	7.76149	7.23204	7.04243	7.17858	7.53796	7.7339	7.6735	7.66707	7.76823	7.78921
638	GTF2IRD2B	7.61806	7.76944	7.8035	8.17217	8.14715	8.1256	7.64091	7.73053	7.55811	7.86658	7.8035	7.89372	7.73318	7.93085	7.61463
639	GUF1	8.59582	8.47438	8.39921	8.51793	8.42952	8.37325	7.88213	7.86711	7.69698	8.55152	8.66439	8.39848	8.6718	8.57076	8.843
640	GYG1	6.8509	6.79474	7.04216	7.44229	8.12967	8.16238	8.73552	8.31537	8.04827	6.82489	7.236	7.8917	8.21604	8.12842	7.9102
641	GYPC	9.38384	9.29768	9.36748	8.43131	8.82482	8.56844	8.56966	7.64396	8.21223	9.09466	8.86212	9.33902	8.6595	8.77293	9.55985
642	GZF1	7.14308	7.11822	7.12413	6.30142	6.45185	6.5796	6.29722	6.3488	6.3594	6.44251	6.42972	6.60424	6.5539	6.55501	6.72714
643	GZMA	5.68839	5.49857	5.77976	6.40021	7.11942	6.7097	9.90867	8.57583	9.20603	7.58182	6.96217	7.24023	6.90633	6.91742	5.92077
644	GZMK	6.70454	6.60246	8.29709	8.60642	9.4992	8.76027	11.474	10.6845	10.9996	9.26754	8.87382	9.5422	9.55687	8.05407	7.83583
645	H1FX-AS1	6.58586	6.71067	6.52594	5.94719	5.97014	6.00526	6.43716	6.28321	6.32063	6.53018	6.49832	6.16037	5.81625	6.02152	6.10915
646	H3F3A	10.3894	10.4311	10.5805	10.9727	11.1175	11.0109	10.9679	10.7877	10.9278	10.7934	10.8647	10.9258	11.3641	10.9613	11.1107
647	H3F3A	10.4039	10.4123	10.5561	10.9553	11.1785	11.0718	11.0331	10.6209	10.9735	10.8657	10.9532	11.0411	11.4304	11.0399	11.2145
648	H3F3A	10.4243	10.4527	10.5512	11.0168	11.2484	11.0722	11.0309	10.8444	11.0111	10.7945	10.9256	10.9834	11.39	11.0051	11.1754
649	HBS1L	9.33915	9.53327	9.36499	9.09902	9.0741	9.03661	8.66952	8.7436	8.61646	9.49343	9.13096	9.43066	9.08756	8.97282	9.43372
650	HCCS	6.72048	6.78922	6.79361	7.63686	7.51061	7.69353	7.47173	7.25781	7.1844	7.18532	7.4086	7.31995	7.21879	7.49154	7.65056
651	HCG27	7.09249	7.28893	7.1819	6.8039	6.94767	6.57019	6.62014	6.53957	6.57284	7.17893	7.2137	6.80697	6.50691	6.61295	6.54795
652	HDAC1	8.93601	8.67442	9.29749	10.0915	10.1217	9.97069	9.65434	9.89121	9.76161	9.6799	9.67375	9.73653	9.88606	9.80895	9.47769
653	HDDC2	8.29682	8.47638	8.77467	8.84032	8.62509	8.91766	7.99801	8.21109	8.05035	8.48025	8.28742	8.67539	8.8862	8.72907	8.51567
654	HEATR1	8.44699	8.53751	8.33535	8.83612	8.84274	8.81917	8.2236	8.37736	8.21951	8.62183	8.53318	8.61849	8.70227	8.92699	9.13034
655	HECTD3	8.06137	7.92823	8.2106	8.80952	8.92724	8.95792	8.81812	8.87558	8.76983	8.33945	8.61731	8.4718	8.71136	8.75166	8.79071
656	HELLS	4.16466	4.48148	3.98806	5.74788	5.94736	5.76789	4.57864	5.45088	4.94261	4.97077	4.48654	4.87688	6.0764	6.20584	6.22649
657	HERC2P2	8.50926	8.61278	8.47536	8.89294	9.07737	9.09903	8.32204	8.23084	8.22727	8.69538	8.47151	8.46858	8.63808	8.89269	8.52336
658	HERC2P2	8.72417	8.83709	8.8273	9.09062	9.32366	9.34132	8.7011	8.45837	8.47383	8.99657	8.68836	8.69724	8.83164	9.02177	8.71236
659	HERC2P2	8.7425	8.87167	8.8347	9.12038	9.31444	9.35793	8.7085	8.47518	8.53882	8.96384	8.62479	8.74246	8.84178	9.02987	8.70967
660	HERC2P4	8.23814	8.25968	8.22418	8.47719	8.66338	8.75536	7.95953	7.90995	7.89617	8.5574	8.18935	8.21588	8.35154	8.44078	8.14443
661	HERC6	7.34707	7.6893	7.6769	8.33181	8.45271	8.22278	7.73597	8.0689	8.02913	8.64807	7.97855	8.72597	8.96654	10.2901	8.73183
662	HHAT	5.83649	5.7456	5.87406	6.45386	6.38153	6.51891	6.02593	6.34642	6.14868	6.03832	5.59902	5.73776	6.0201	6.10024	5.79533
663	HIATL1	7.99467	8.06808	8.35655	8.90195	9.04679	8.87081	8.85372	8.82504	8.64371	8.57072	8.3897	8.67623	8.52734	8.98315	8.63845
664	HIF1A	10.9564	10.9378	10.3849	9.8461	9.85803	9.90361	9.56791	9.56636	9.84967	10.4521	10.5379	10.704	10.3473	10.3473	10.8906
665	HIF1AN	6.62283	6.4065	6.67426	7.27883	7.51941	7.2802	6.81135	6.83163	6.44377	6.82912	6.79458	6.69645	6.8839	7.04645	6.79003
666	HINT1	7.72897	7.81803	7.66607	6.9097	6.86631	7.00174	7.42346	7.62436	7.5005	7.32274	7.03242	6.95378	7.10151	7.10146	7.02589
667	HIST1H2AL	5.37483	5.52048	5.21172	5.96278	6.08259	6.17535	5.97171	6.00146	6.15416	6.00146	6.00146	6.23194	6.14381	5.99785	6.10187
668	HIST1H2AM	5.50815	5.40577	5.31467	6.14642	6.83771	6.7615	6.47257	5.74848	6.13753	6.48151	6.20056	6.14642	6.14642	5.87349	6.25784
669	HIST1H2BB	5.20404	5.3858	4.9067	6.01641	7.16159	6.34619	6.3575	6.43075	6.71749	6.18037	6.21671	6.13023	7.02776	5.96907	6.47525
670	HIST1H2BH	8.25097	8.2698	8.39963	9.1075	9.30126	9.27859	9.44756	8.93031	9.53953	9.17594	9.48503	9.3446	9.93674	9.18963	9.61683
671	HIST1H2BK	9.24164	9.29914	9.64793	10.3238	10.7016	10.3998	10.5072	10.1085	10.5199	10.3474	10.5598	10.4652	10.49	10.2081	10.3534
672	HIST1H2BM	7.9805	8.6707	8.27131	9.90704	10.4448	9.93938	10.4448	9.91496	9.96949	9.90216	9.96197	10.0669	10.676	10.2821	10.2806
673	HIST1H3F	6.57329	6.63692	7.0511	7.04345	7.59141	7.48153	7.93386	7.63043	7.76128	7.16962	7.35263	8.12494	8.49583	8.10778	8.56779
674	HIST1H3J	5.34208	5.30066	5.07446	5.76559	6.37198	5.87925	6.0161	6.35597	6.28657	5.66319	5.61859	5.97631	6.50857	5.76004	5.92472
675	HIST1H4C	8.86527	9.56777	8.88425	10.3803	10.3169	10.2117	9.56335	10.1403	10.1351	9.4334	9.84904	9.69815	10.9076	9.85693	10.3729
676	HIST1H4J	5.90686	6.23406	6.3257	7.38964	7.70262	7.59022	7.25094	7.73855	7.59001	6.89475	6.79357	6.81806	8.57751	7.18714	7.16531
677	HIST1H4K	5.72384	6.16379	6.37291	7.67203	8.01867	7.72527	7.35453	7.86941	7.77978	7.05889	6.88051	6.78479	8.76254	7.36806	7.38986
678	HIST1H4L	5.67021	6.08448	6.07594	7.42779	7.72902	7.33774	7.25961	6.88676	6.7727	6.99431	6.78154	6.84419	7.51623	6.68622	6.83898
679	HIST2H2BF	7.91466	8.29191	8.53069	8.83091	9.84701	9.2961	9.14818	9.22898	9.38434	9.05194	9.34267	8.93924	8.89106	9.06041	8.92157
680	HIST2H4A	6.26637	6.90495	6.6622	7.70546	8.20677	7.91668	7.61005	7.29697	7.83476	7.5317	7.73211	7.78761	8.8451	8.48057	8.61453
681	HIST2H4B	6.26637	6.90495	6.6622	7.70546	8.20677	7.91668	7.61005	7.29697	7.83476	7.5317	7.73211	7.78761	8.8451	8.48057	8.61453
682	HIST4H4	6.27048	6.52417	6.22799	7.02404	7.13581	7.1625	6.6168	7.16718	6.91668	6.68935	7.39147	6.96313	7.31804	7.00805	7.01615
683	HIVEP1	10.3931	10.1976	9.74713	9.40295	9.20951	9.23912	8.36288	8.68708	8.58523	10.0844	10.1234	9.93686	9.8195	9.66344	10.6407
684	HIVEP2	10.0696	10.1012	10.2585	10.6826	10.7867	10.7237	9.87863	10.1707	9.82524	9.90059	9.9622	10.1984	10.7604	10.791	10.6446
685	HLA-DMA	7.09685	7.36022	6.97489	7.90907	7.94218	8.17431	7.94711	7.80629	7.7748	7.53989	7.51771	7.80148	8.62499	8.41729	7.89444
686	HLA-DMA	7.19853	7.43894	7.12385	8.04522	8.0525	8.20044	8.03299	7.92369	7.84075	7.66245	7.61316	7.91372	8.72929	8.53571	8.0012
687	HLA-DPA1	7.45741	7.50409	8.67187	11.0098	10.2965	10.1457	10.3909	11.049	9.84742	10.3744	9.80212	9.08368	11.4069	10.5699	10.0957
688	HLA-DPA1	7.66147	8.09954	8.77914	11.0992	10.3991	10.3103	10.6292	11.1265	10.0266	10.4654	9.95199	9.34202	11.4895	10.6869	10.2061
689	HLA-DPB1	8.59832	9.24798	9.3639	10.9429	10.9337	10.5788	11.4132	11.6873	11.0776	10.8157	10.739	10.2707	10.9846	11.1346	10.219
690	HLA-DPB1	8.84499	9.43386	9.62144	11.2178	11.1581	10.79	11.6758	11.9499	11.3988	11.0707	11.0016	10.5369	11.2422	11.443	10.4939
691	HLA-DQA1	6.4903	6.20364	5.91831	9.95902	9.1029	10.3493	10.0137	10.5548	9.37834	9.03866	8.31607	8.69872	10.8475	8.72215	8.49895
692	HLA-DQA2	5.95398	6.336	6.29945	7.27162	6.92048	7.79635	7.72549	7.38009	7.32396	7.04737	6.63202	7.0617	7.6159	6.69944	6.78038
693	HLA-DQA2	5.74621	6.18826	6.15519	7.15387	6.83078	7.69726	7.5793	7.26334	7.17047	6.90193	6.46407	6.90813	7.48524	6.58512	6.62058
694	HLA-DQB1	5.42679	5.82691	6.21709	7.20182	6.97402	7.47491	7.39082	7.18224	7.88582	6.89254	6.51844	6.95558	8.11586	7.00659	6.80631
695	HLA-DRA	5.15527	5.59925	5.75851	9.42452	9.01173	9.61725	8.81279	8.80075	8.59449	8.61804	8.14033	8.5342	10.5798	9.68253	8.91334
696	HLA-DRA	5.41219	5.51741	5.90954	9.94267	9.53457	10.1505	9.33938	9.24017	9.03978	9.13375	8.62148	9.0017	11.0445	10.1829	9.43559
697	HLA-DRA	5.53112	5.87156	5.98235	9.69807	9.26351	9.88967	9.09032	9.07317	8.84518	8.88457	8.41828	8.80468	10.8522	9.94763	9.19087
698	HLA-DRB3	6.56475	6.18094	6.00583	9.4139	8.74564	9.07316	8.84912	9.41607	8.9398	8.35747	8.26985	8.25681	9.57249	8.62996	8.18573
699	HLA-DRB3	6.52136	6.35884	6.30171	9.36139	8.73704	9.01865	8.78032	9.51151	8.78299	8.32989	8.42986	8.06559	9.5171	8.41612	8.26773
700	HLA-DRB4	6.39646	6.39544	6.20236	9.41281	8.76725	9.04221	8.81761	9.53922	8.8275	8.36717	8.46715	8.02889	9.58666	8.44811	8.31723
701	HLA-DRB5	5.37811	5.97616	5.91573	7.10713	6.77131	6.74346	7.08264	8.00804	6.95659	6.74851	6.34055	6.36849	7.67901	6.8909	6.79536
702	HLF	5.3398	5.58215	5.65862	6.22574	6.31928	6.34045	6.85765	6.94878	7.13953	5.57249	5.19222	5.17183	6.24462	6.58258	6.40269
703	HMGB2	7.00011	7.50379	7.11423	8.17006	8.35969	8.26644	8.21513	7.86769	7.99927	8.40828	8.56556	8.69548	9.31436	8.73358	9.18854
704	HMGN4	8.91412	8.88968	9.37411	9.82514	9.9881	9.97987	9.87424	9.54144	9.81376	9.32979	9.33065	9.53813	9.87723	9.96178	9.50213
705	HMHA1	9.46985	9.2975	9.51651	9.65671	9.60972	9.55773	9.04017	9.11293	9.06036	9.08204	9.31555	9.35534	9.44987	9.47312	9.52692
706	HN1	6.48562	6.46003	6.42999	7.68241	7.75421	7.65038	7.4195	7.46798	7.427	6.95998	6.82768	6.72773	7.73249	7.68584	7.14214
707	HNRNPF	8.66792	8.76777	8.88961	9.56856	9.51424	9.46313	9.25206	9.18568	9.08478	8.38519	8.48147	8.68989	9.27325	9.18387	9.26211
708	HNRNPUL2	8.88951	8.95467	9.1766	9.75748	9.8614	9.76202	9.6807	9.44888	9.38476	9.44661	9.33473	9.22231	9.75762	9.60145	9.48066
709	HNRPLL	6.40008	6.12652	6.50339	8.81031	8.80571	8.57512	8.5181	8.70882	8.66041	6.28996	6.42631	6.49105	8.55081	8.57471	8.93884
710	HOOK1	6.55764	6.85515	6.87569	6.37635	6.38383	6.72924	5.6798	5.31235	5.05915	6.49984	6.47558	6.67883	6.09578	6.29404	6.03226
711	HOXA11	5.03348	5.12466	5.02092	4.42455	4.53068	4.42692	4.7033	4.79	4.57541	4.56419	4.57541	4.57541	4.42289	4.2698	4.57541
712	HOXD1	7.36994	7.23816	7.14965	6.72839	6.58379	6.7184	7.0436	6.92944	7.14524	7.11325	7.16358	7.16795	6.91345	6.84944	6.72456
713	HPCAL4	6.97485	6.66654	6.94789	7.67308	7.57711	7.57083	6.92637	6.62691	6.87218	6.34234	6.96325	7.26446	7.13458	7.3403	6.98028
714	HPGD	5.94329	5.97879	6.24048	6.55356	6.72932	7.16594	8.40965	7.75235	7.71388	7.34594	6.74885	6.30276	6.53245	6.53988	7.37395
715	HRH2	6.44905	6.42636	6.75481	6.739	6.85458	6.89451	6.0924	6.13187	6.23464	6.03479	6.42226	6.60587	5.90997	6.12866	5.94852
716	HRH4	4.71038	4.67903	4.41282	6.64326	6.53842	7.10383	5.57184	7.50651	7.66512	4.77804	5.09186	5.80835	5.68479	6.68159	5.64292
717	HSD17B1	7.13258	7.26529	7.15834	6.67448	6.61214	6.73701	7.25086	6.80194	6.93196	7.22014	7.17576	7.08563	6.50828	6.58475	6.56669
718	HSD17B4	6.65622	6.55276	7.10289	7.69128	7.82426	7.74421	7.16073	7.08786	7.06009	6.69397	6.5887	6.67383	7.15873	7.21109	5.99897
719	HSF2	8.42631	8.3865	8.34945	7.66579	7.47781	7.3345	7.21657	7.17051	7.32116	8.31754	8.12524	8.32206	7.41067	7.48783	7.9614
720	HSF5	7.84055	7.6753	7.76179	7.24189	7.14082	7.23268	6.76677	7.18995	6.94124	7.60597	7.44255	7.55162	7.11167	7.37862	7.45703
721	HSPA1L	6.57058	6.16283	6.23112	7.35179	7.31204	7.36251	7.0179	6.25544	7.00153	7.0339	7.16395	6.80132	7.25481	6.86413	6.86604
722	HTR1B	6.14838	6.2401	6.28277	5.51856	5.73987	5.68729	6.23911	5.87838	5.84466	5.97347	6.092	5.83506	5.69495	5.35236	5.45607
723	HYLS1	3.37876	3.44468	3.45053	4.09512	4.21242	4.33238	4.10376	3.72335	3.70389	3.36367	3.77568	3.56534	3.56946	3.82051	3.70114
724	ICAM2	9.75289	9.53436	9.55441	10.4192	10.491	10.3638	10.1877	10.1335	10.3307	9.35973	9.42189	9.58879	9.89375	10.3119	9.61865
725	ICAM3	9.38628	9.50204	9.47248	9.98181	10.2307	10.1256	10.1217	9.94864	9.9659	8.92071	9.50631	9.62329	10.1263	9.56244	9.85427
726	ICT1	7.65645	7.72247	8.06228	8.46413	8.51138	8.61006	7.95885	7.95108	8.09016	7.47953	7.63612	7.93264	8.52807	8.50854	8.59948
727	ID2	9.52074	9.43086	10.0212	9.51919	9.36385	9.51177	10.7589	10.3585	10.6656	10.7022	10.1394	10.4412	9.7899	10.0919	9.65301
728	IDH2	8.05976	8.0169	8.22325	8.73887	8.98418	8.81666	8.84286	9.10333	8.64702	8.35107	8.4289	8.74378	9.02811	8.98184	8.85311
729	IFFO2	6.18353	6.26611	6.82828	7.63284	7.60066	7.6739	7.4665	7.41427	7.61925	6.02277	6.43912	6.38579	6.50884	6.93207	6.66731
730	IFI16	9.49735	9.57114	9.78385	10.6051	10.7101	10.5372	10.5899	10.212	10.3972	10.3499	10.2971	10.3587	10.5111	11.0402	10.7461
731	IFI44	7.01177	7.31219	6.89568	7.67721	7.97823	7.77137	8.01514	8.33764	8.00517	9.31243	8.32747	9.34642	8.81398	10.5395	9.24045
732	IFI44L	6.93157	7.24292	7.0644	7.51272	8.69009	7.90353	8.21332	9.21043	8.42992	11.0607	8.52804	11.1175	9.85836	12.1388	9.95444
733	IFIT2	4.26158	4.1216	4.69081	5.4389	5.6667	5.35883	5.10828	5.23661	4.80784	5.5864	5.39852	5.55181	5.68561	6.99186	5.48388
734	IFIT3	5.03418	5.09203	5.07507	5.59116	5.83613	5.61039	5.8381	5.95656	5.34885	5.97984	5.43672	6.57223	5.94448	7.31798	5.53022
735	IFNAR2	7.52735	7.47439	7.62855	8.1672	8.10154	8.05927	7.85177	7.47376	7.66276	7.72898	8.16033	8.03088	7.85177	8.20312	7.85177
736	IFNG	5.19241	4.89278	4.60991	5.67947	5.96199	5.55274	6.00838	6.08707	6.6756	5.80645	5.88787	5.8125	5.92423	6.57445	5.75881
737	IFT80	8.03399	8.3134	8.40333	8.66562	8.8609	8.74899	7.87741	8.14025	8.09511	8.2628	8.08183	8.07819	8.43554	8.50815	7.7671
738	IGF1R	9.55285	9.36768	9.68655	8.30702	7.91361	8.59217	5.81145	6.5819	6.89916	9.41672	9.4041	9.47434	7.79219	7.86165	7.84518
739	IGF1R	7.84011	7.89983	8.03341	6.75904	6.54397	7.00035	4.57684	5.25862	5.52922	7.40672	7.79249	7.75032	6.42826	6.42261	6.34343
740	IGF2R	7.94043	8.03965	7.96097	8.55761	8.85735	8.68861	8.69184	8.41729	8.49318	8.4664	8.48921	8.27843	8.48112	8.34014	8.18221
741	IGFLR1	8.46231	8.22085	8.4628	8.85641	9.01101	8.91929	8.38415	8.46231	8.3866	8.06649	8.42895	8.39319	8.14191	8.64498	8.54936
742	IGKC	8.72282	8.72555	8.7986	8.24532	8.33123	8.40716	8.92147	8.83888	9.0777	10.9231	9.45886	10.3186	8.41114	8.58013	8.42558
743	IGKC	8.96898	8.88933	8.95097	8.43293	8.52804	8.54667	9.15852	9.01096	9.39422	11.0897	9.72552	10.5515	8.5799	8.73455	8.62204
744	IKBKB	8.50001	8.53658	8.63824	9.12073	9.32063	9.2521	8.91716	8.7608	8.70899	8.6652	8.33058	8.61806	8.88229	9.06742	8.64503
745	IKZF2	6.35051	5.82116	6.36297	7.32345	7.32345	7.43583	7.4506	7.63125	7.82821	7.6492	7.02622	7.40376	7.68676	7.41791	6.80853
746	IL10RA	9.88933	9.81672	10.0453	11.4823	11.6319	11.55	11.5989	11.6828	11.6362	10.3528	10.798	10.6841	11.4064	11.3901	11.1479
747	IL10RB	7.59917	7.74488	7.95411	8.6642	8.69041	8.58123	8.32816	8.19316	8.26602	8.45379	8.26602	8.03336	8.25203	8.46621	8.07179
748	IL12RB2	5.52243	5.38584	5.45745	5.49123	6.26402	6.23135	8.00175	7.1674	7.74479	5.57129	5.48328	5.68139	7.50757	8.10576	7.53909
749	IL17RB	4.42955	4.35636	4.34155	4.49803	4.55635	4.55635	6.18421	6.14561	6.71818	4.23679	4.4953	4.60772	3.90298	4.14569	4.35083
750	IL18R1	4.97375	5.74696	4.71898	5.68871	6.18193	5.93117	7.00287	6.87578	7.48614	5.1748	5.32539	5.39554	6.79344	6.88998	7.21682
751	IL18RAP	4.88345	4.38491	4.70643	4.80863	5.32475	5.02257	8.57678	7.39194	8.54636	5.21245	5.32537	5.63917	5.58678	6.43577	5.71609
752	IL1R1	4.04975	4.01007	4.07769	4.98292	5.41462	5.18367	4.82895	4.7602	5.31467	4.05256	4.22432	4.56825	5.19195	5.24032	5.05252
753	IL27RA	7.5661	7.3218	7.93638	8.47131	8.80199	8.61543	8.30457	8.41448	8.20335	7.53914	7.94206	7.94413	8.32349	8.29091	8.7786
754	IL2RA	7.5123	7.48237	7.04243	9.50333	9.57475	9.62991	10.09	9.88642	9.93106	7.7635	8.8443	8.85151	9.63902	9.42018	8.61674
755	IL2RB	8.73188	8.33507	8.59137	9.6441	9.86994	9.73633	10.2927	10.272	9.88905	9.00814	8.81747	8.77274	9.79256	9.60709	9.67946
756	IL6R	8.03304	8.18318	8.43513	9.298	9.57474	9.24311	8.00427	8.56935	8.44858	8.08881	8.10647	8.03038	8.70335	8.66689	8.16221
757	IL6ST	11.4192	11.6328	11.4353	10.5807	10.5738	10.4989	8.87449	9.20278	9.1258	11.8419	10.9676	11.3313	10.4574	10.6536	10.3723
758	IL9R	6.62429	6.64539	6.53973	6.53973	6.51148	6.43181	7.06403	6.9953	6.95467	6.44113	6.53973	6.34713	6.2062	5.9449	6.33426
759	ILK	7.54743	7.72141	7.9585	9.05757	8.67279	8.99657	8.97043	8.70339	8.56869	7.70343	7.87746	7.83509	8.55588	8.31486	7.84032
760	INPP5A	7.76395	7.91836	7.69262	7.57467	7.66626	7.64724	6.76444	6.68898	6.96386	7.63564	7.97401	7.94205	7.45964	7.6031	7.58162
761	INTS7	6.93049	6.89059	7.16742	7.81778	7.93062	7.7385	7.47043	7.57687	7.45063	7.14985	6.77533	7.29855	7.74418	8.08305	6.91904
762	INTS8	7.08415	6.99684	7.47549	7.71599	7.83649	7.78089	7.32886	7.28451	7.20046	7.47532	7.49813	7.43929	7.70738	7.86606	7.50797
763	IPCEF1	10.394	10.9552	10.9292	10.8574	10.6471	10.7911	9.88839	10.0267	9.78151	10.8796	10.4326	10.7253	10.4578	10.7242	10.493
764	IQGAP1	9.78529	9.98481	10.3275	10.9979	11.1662	11.0307	11.1297	11.0391	11.1203	10.2838	10.1378	10.5366	10.9015	10.9596	10.2637
765	IQGAP2	9.46839	9.5128	9.51902	10.4111	10.5979	10.514	10.6515	10.6815	10.7295	10.0259	9.95161	10.0507	10.6108	10.5738	10.3853
766	IQSEC3	6.47751	6.49762	6.53094	5.96735	5.55996	5.76764	6.0515	6.13389	6.01634	6.55254	6.46302	6.16069	6.11446	5.73657	6.01392
767	IRF5	5.17535	5.52582	5.59704	5.55106	5.87162	5.68334	6.35509	6.23143	6.15724	5.13031	5.64849	5.30484	5.66736	5.52897	5.58658
768	IRS2	8.57828	8.53149	8.27098	7.52496	7.55578	7.54335	7.43554	7.77568	7.69525	7.45005	7.88139	8.11752	7.86101	7.73853	7.9865
769	ITGA4	9.60444	9.61272	9.61371	10.6028	10.8039	10.6941	10.2019	10.1237	10.3728	9.88501	9.84844	10.0215	10.8824	11.2252	10.5766
770	ITGA6	10.4819	10.4626	10.346	9.85071	9.89605	10.1359	9.44506	9.45141	9.50572	10.5507	10.478	10.5842	10.1147	9.66728	9.45558
771	ITGAL	9.85358	9.83304	9.87998	10.6021	10.6293	10.4797	10.7182	10.6484	10.6194	10.1075	10.1246	9.95648	10.6689	10.6557	9.82905
772	ITGAV	6.10222	6.00925	6.0849	6.66406	6.67745	6.72618	6.61835	6.63302	6.83529	6.22459	5.99271	5.97073	6.67404	6.5718	6.54229
773	ITGB7	8.98142	8.77493	9.17042	9.7875	9.72485	9.60786	9.9207	9.98285	9.69885	9.30789	9.41009	9.26346	9.90301	9.81332	9.4242
774	ITM2C	8.24941	8.11675	8.2354	8.21442	8.23599	8.35389	8.74456	8.90957	8.73368	8.68029	8.48504	9.01815	7.96472	7.7209	7.90699
775	ITPKB	9.31647	9.34181	9.02356	8.60376	8.60376	8.54501	7.95639	8.1428	8.18722	8.27401	8.55732	8.41885	8.60376	8.60376	9.21138
776	ITPRIP	9.10657	8.97649	8.26206	7.37216	7.4497	7.45279	7.63521	7.55552	7.8864	8.18264	8.06856	8.2683	7.73908	7.60693	7.85677
777	JAKMIP1	6.04493	6.0975	6.37858	6.38026	6.40011	6.21541	6.95179	7.17082	6.95495	6.22362	6.36271	6.13478	6.33023	6.31653	5.90436
778	JAKMIP2	5.09971	5.54199	4.84954	6.67247	7.02594	6.30001	6.59696	6.22845	6.86173	6.34947	5.5969	5.13822	5.42885	6.78048	5.52257
779	JAZF1	7.0094	6.98256	7.2932	7.90759	7.88653	7.92257	8.28102	8.24308	8.40475	7.7672	7.54185	7.63936	7.78731	7.66683	6.96415
780	JHDM1D	9.23486	9.05318	8.74132	8.56131	8.63011	8.58075	7.83572	7.94307	7.93979	9.24329	8.97478	8.8713	9.00516	8.98314	9.03329
781	JUN	11.5322	11.571	10.9832	9.92803	9.85972	10.4226	10.3654	11.1687	11.3302	8.56452	9.37159	9.60498	9.42663	10.6811	10.5439
782	KANK1	6.46005	5.5835	6.11437	6.49771	6.43507	6.66495	5.82038	5.82532	5.62863	6.23309	6.13071	6.65378	6.56597	6.02999	5.48865
783	KANSL1L	6.40199	6.38145	6.68193	5.98839	6.08212	6.12464	5.61085	5.50598	5.78475	6.39102	6.32637	6.41475	5.9757	5.5489	5.08583
784	KAT2A	8.78927	8.58961	8.73892	8.33657	8.33657	8.26568	7.78745	7.85687	7.99649	8.38623	8.67163	8.55681	8.20272	8.34987	7.82643
785	KAT2B	9.49101	9.55054	9.87869	10.3309	10.3827	10.5473	10.8327	10.5847	10.9995	9.69299	10.027	9.90192	10.4849	10.5347	10.2909
786	KATNAL1	4.72132	5.81919	5.37424	6.41668	6.60524	6.85598	6.94611	7.24757	7.08203	5.53636	5.4182	5.88931	6.68098	6.68883	6.07306
787	KBTBD11	6.20893	6.35557	6.29927	5.84181	5.74168	5.67627	6.18842	5.89438	5.87491	6.04047	6.21017	6.16698	5.88148	5.59789	5.89898
788	KBTBD7	5.8884	5.28883	5.67218	6.65719	6.90341	6.89039	6.11114	6.20229	6.14834	6.14415	6.24261	6.30298	6.3231	6.53042	6.57742
789	KCNN4	6.15518	6.05129	6.29324	6.83947	6.89041	7.24331	6.67726	6.63306	6.6897	6.58176	6.48438	6.24717	7.05007	6.83212	6.91108
790	KCTD6	6.1377	5.8268	6.33018	6.92869	7.21509	6.90705	7.17824	7.08004	7.10468	6.5388	6.81469	7.00804	7.12673	6.87486	6.90705
791	KCTD7	7.47234	7.67934	7.94134	8.35834	8.76443	8.51213	8.58178	8.6466	8.52625	7.63176	7.6968	7.46809	7.69695	7.97148	7.45271
792	KDM3A	9.285	9.16548	9.035	9.17193	9.13187	9.26626	8.63661	8.63012	8.7531	8.89735	9.18512	9.18489	9.38431	9.32323	9.61464
793	KDM4A	7.1132	6.862	6.84643	7.91364	7.90131	7.55563	7.38901	7.44968	7.44131	6.83296	7.23617	7.20384	7.70047	7.94727	8.08502
794	KDSR	7.02059	7.1029	7.11905	7.73058	7.99341	8.06238	7.93506	8.04843	7.78637	7.13066	6.89454	7.13535	7.66001	7.87126	7.51192
795	KIAA0196	7.76208	8.10932	8.18047	8.81802	8.9628	8.85217	8.62768	8.45679	8.40778	8.46095	8.35638	8.55006	8.90462	8.77935	8.94998
796	KIAA0368	8.36054	8.37891	8.47534	9.02342	8.93563	9.05249	8.79466	8.97234	8.79015	8.55108	8.51429	8.64846	9.01531	9.21088	8.88651
797	KIAA0528	8.21556	8.43839	8.35178	8.95712	8.93906	8.95293	8.50946	8.57234	8.66403	8.44239	8.32485	8.49815	8.59203	8.90349	8.57822
798	KIAA0825	5.49043	5.68399	5.29436	5.80167	6.143	6.23285	6.27402	6.83836	6.77818	5.40246	5.2675	5.62508	5.88821	6.1611	5.68295
799	KIAA0922	10.2446	10.4021	10.0625	9.93789	9.98693	9.87222	9.17725	9.48668	9.3956	10.312	10.2708	10.3185	9.98575	10.0858	9.58896
800	KIAA1009	4.89976	4.99175	5.06642	5.48108	5.80352	5.7871	4.97959	4.75867	5.03675	4.9642	4.71437	4.63812	5.14037	5.6254	4.82886
801	KIAA1107	7.3568	7.06265	7.33607	7.09228	6.84136	6.98568	6.24592	6.34088	6.33433	7.10667	6.76034	6.96853	6.75262	6.78483	6.03465
802	KIAA1279	7.07512	7.07143	7.16859	7.65653	7.6373	7.69852	7.34494	7.31105	7.20801	7.23103	7.43868	7.22478	7.40044	7.67471	7.37125
803	KIAA1324	7.66224	8.22363	7.78418	9.11031	9.42262	9.21337	8.93016	8.89022	8.76822	7.45397	8.14449	8.12354	8.95812	9.03166	8.5885
804	KIAA1407	5.54392	5.59254	5.55771	6.17837	6.42072	6.3348	5.25668	5.96802	5.76557	5.68483	5.4522	5.81681	5.73888	6.40346	5.57085
805	KIAA1731	7.36185	7.50847	7.39597	7.48614	7.56177	7.50432	6.76059	7.05485	6.89051	7.19104	7.14268	7.22046	7.47562	7.53459	7.93866
806	KIAA1737	6.40049	6.01719	6.65232	7.1209	7.02974	7.30339	6.50166	6.48211	6.60098	6.27189	5.66341	6.3209	6.51357	6.86425	6.77345
807	KIAA1841	4.73424	4.9641	4.79856	5.48558	5.40656	5.46191	5.73416	5.48632	5.61313	5.02942	5.00311	4.83809	5.61476	5.18674	4.81329
808	KIAA1958	6.48625	6.6082	6.66822	5.95719	6.06787	5.97047	5.64809	5.80316	5.52786	6.47991	6.38467	6.61781	5.80316	6.10861	6.05116
809	KIF11	3.60326	3.7043	3.96909	5.12408	5.42083	5.12088	4.9455	5.48959	5.09267	4.37883	3.87214	5.19744	6.26065	5.98124	6.27402
810	KIF18A	4.29814	4.38711	4.34824	5.05093	5.23909	5.06382	5.36974	4.9902	5.4139	4.51953	4.47494	5.09033	5.69574	5.66499	5.78285
811	KIF20B	5.83153	6.06638	5.93483	6.51774	6.50023	6.63083	6.29223	6.56633	6.2224	5.73371	6.00072	6.16438	6.87137	6.81401	7.30397
812	KIF21A	5.75271	5.93924	6.03393	6.34842	6.58747	6.40617	6.9722	6.63813	6.83243	5.60428	5.88659	5.91961	6.29415	6.20585	6.00233
813	KIF3A	6.07045	6.0323	6.07236	6.77424	6.94789	6.89695	6.63182	6.44297	6.63727	6.30775	6.36072	6.09303	6.81525	7.0108	7.00116
814	KIF5C	6.2978	6.3678	5.83304	7.31441	7.37585	7.33279	7.84926	7.84233	7.81467	5.44478	5.8436	6.02589	6.64046	7.13446	7.47635
815	KLF10	6.61486	6.6344	6.50418	7.24432	7.45765	7.09657	7.86378	8.09994	7.81612	7.12782	7.70555	6.99929	7.80547	7.60436	7.19638
816	KLF7	11.014	11.1816	10.961	10.2882	10.1722	10.4334	9.83126	10.0286	9.87561	11.1787	11.3357	11.2579	10.6627	10.5071	10.7759
817	KLF8	4.97829	5.2704	4.69847	6.62293	6.36355	5.95549	6.82968	7.02705	7.02327	5.32892	5.55767	5.41953	6.40667	7.30343	5.91278
818	KLHDC1	7.88991	8.09185	7.84141	7.69163	7.44915	7.45107	6.794	7.03545	6.45836	7.71268	7.6111	7.70885	7.25398	7.31647	6.94023
819	KLHL15	7.64099	7.8764	8.05747	7.09075	7.06977	7.16423	6.80493	7.25805	7.16036	7.21695	7.51993	7.41145	7.39484	7.63121	7.56438
820	KLHL2	6.8928	7.1275	6.74744	6.56485	6.47389	6.47127	5.90786	6.06052	5.80612	7.39058	7.1527	7.07977	6.90729	6.93604	7.0756
821	KLHL21	6.11709	6.15695	6.21561	6.80723	6.91373	6.76996	6.32947	6.61732	6.61134	6.61732	7.01353	6.71857	6.57548	6.68098	6.78455
822	KLHL24	9.59295	9.58615	9.28751	9.06163	9.06852	9.02922	8.61788	8.71066	8.83827	9.214	9.37261	9.2543	9.0871	8.96589	9.60204
823	KLHL3	7.74645	7.75039	7.58701	7.64902	7.66224	7.64981	6.60547	7.03008	6.8703	7.45472	7.57467	7.36393	7.51409	7.85638	7.71727
824	KLHL6	8.6884	8.99017	8.87805	9.22041	9.12471	9.16163	8.60593	8.58305	8.70702	8.46733	8.35826	8.48598	8.35655	8.77816	8.09845
825	KLK10	6.44808	6.5288	6.58169	6.02022	5.88742	5.97185	6.55921	6.33504	6.5811	6.4972	6.29295	6.28105	5.8948	5.90171	5.94717
826	KLKB1	5.79141	5.94115	5.93593	5.62187	5.90792	6.27617	5.28668	5.36618	5.33721	5.63968	5.53411	5.71332	4.71322	6.24533	4.75278
827	KLRB1	6.35002	5.16426	5.62372	9.21923	9.60573	9.49693	9.69964	9.46214	10.2881	7.00734	7.28178	6.00377	10.0586	9.829	9.95205
828	KLRG1	6.67928	7.50432	6.62571	8.11046	8.07456	7.88158	10.4479	8.95806	10.2365	8.23956	8.28363	7.59223	7.69919	8.7663	7.32801
829	KRT72	8.96669	8.87642	9.27599	6.56716	6.52054	6.63229	6.34655	6.66785	6.55432	6.63496	7.29335	6.57876	5.99354	6.34742	6.27937
830	KRT73	9.27888	9.29851	9.24046	5.64177	5.55214	6.10685	5.9247	5.30309	4.55574	5.97601	6.7653	5.78478	5.01259	5.96093	5.65098
831	KRT74	6.03349	6.02058	5.86522	5.29738	4.96972	5.37585	5.60596	5.63864	5.80638	5.60012	5.64959	5.94299	5.33642	5.21662	5.18711
832	KRTAP4-1	6.7467	6.9219	6.90839	6.28743	6.12129	6.16798	6.6693	6.56297	6.56201	6.47697	6.47697	6.26895	6.49351	5.96486	6.24864
833	KRTAP4-7	7.90316	7.99509	7.87038	7.65942	7.55278	7.63316	8.29231	8.13975	8.37185	7.98693	7.85335	7.78771	7.54836	7.67317	7.85335
834	KRTAP5-1	8.77425	8.76815	8.81257	8.39314	8.32914	8.17271	8.8641	9.06585	8.88326	8.80396	8.65082	8.49364	8.19556	8.1411	8.41517
835	KRTAP5-2	5.85074	5.91753	5.84353	6.29984	6.45803	6.10015	6.54608	6.91	7.07451	6.13632	5.52441	5.96771	5.73087	5.74777	5.41346
836	KRTAP5-3	8.51184	8.31902	8.53913	8.1539	7.86144	7.99004	8.68467	8.81292	8.86363	8.41428	8.50972	8.44479	7.8117	7.88383	8.00267
837	KRTAP5-7	8.81607	8.90659	8.86243	8.75736	8.65538	8.64488	9.26524	9.20496	9.10998	8.97786	8.77159	8.8199	8.82333	8.68806	8.62787
838	KTI12	7.54462	7.75555	8.07262	8.67811	8.87616	8.63214	8.60498	8.91834	8.62708	8.99842	9.35988	9.23074	8.98517	8.97853	8.81412
839	LARP4B	7.8392	7.77001	8.06782	8.74797	8.80851	8.72727	8.20043	8.20095	8.16148	8.0808	8.01678	8.24391	8.86779	8.86754	7.84318
840	LASP1	8.35634	8.11339	8.81791	9.5443	9.65226	9.58621	9.61096	9.64118	9.61946	8.82849	8.86972	8.99167	9.38471	9.42762	9.07933
841	LBR	8.4438	8.52875	8.7384	9.38742	9.35165	9.26124	9.11657	9.25236	9.07421	8.97796	9.02417	8.98795	9.34521	9.44809	9.32817
842	LCE2B	7.07158	6.81836	7.01934	6.38139	6.44913	6.48749	7.14987	7.30209	7.23999	6.83266	6.9607	6.74059	6.38752	6.37206	6.23268
843	LCE3B	8.21618	8.36722	8.3425	7.64018	7.60909	7.72151	8.33911	8.10344	8.21213	8.22288	8.26995	7.98014	7.72396	7.59539	7.77361
844	LCE5A	7.10429	6.97581	7.07022	6.57985	6.48441	6.3511	7.05694	6.81186	7.16286	7.29535	6.71563	6.71006	6.4833	6.45093	6.63865
845	LCMT2	6.65884	6.621	6.75401	7.18588	7.35748	7.21781	6.99557	6.82688	6.97254	6.73173	6.95976	6.95976	6.72339	6.95617	6.95976
846	LCN10	6.75624	6.72038	6.92959	6.2777	6.05391	6.12562	6.51406	6.38222	6.40925	6.5338	6.47355	6.34624	6.22344	6.05173	6.10608
847	LCP1	11.5559	11.4749	11.8273	12.2789	12.3063	12.2477	12.3861	12.3574	12.3037	11.6249	11.7193	11.9167	12.2553	12.2139	11.8383
848	LDHB	11.0558	10.9458	10.9913	11.3087	11.292	11.3236	10.6252	10.6923	10.5155	11.0285	11.0222	10.9846	11.0815	11.0454	11.0454
849	LDLRAP1	8.6722	9.16523	9.40298	9.91683	9.69542	9.34006	8.22421	8.29765	8.2409	8.54059	9.15695	9.38322	8.93601	8.7555	8.30535
850	LEF1	12.3078	12.2266	12.3434	12.0724	11.9402	12.0106	11.0642	11.0242	11.1784	12.384	12.302	12.4156	12.1036	12.1036	11.6557
851	LEFTY2	7.71275	7.83405	8.01653	7.3977	7.18943	7.20201	7.88811	7.98494	8.12681	7.77714	7.48344	7.64547	7.4142	7.2826	7.38313
852	LEPROTL1	11.5382	11.6429	11.361	10.8808	10.8153	10.8827	10.3977	10.6458	10.6199	10.8957	11.0309	11.1222	11.0326	10.8477	11.291
853	LGALS1	7.97724	8.24072	7.73636	9.58649	9.28562	9.25891	10.4849	10.4097	9.89243	8.81691	8.64133	8.29952	9.58196	9.40545	8.63236
854	LGALS3	5.86049	5.77641	6.09667	6.10099	6.28052	6.35791	7.22994	7.14407	6.90109	6.14542	6.05976	5.99011	6.41023	6.05731	6.20516
855	LGALS9B	7.52774	7.43898	7.57513	8.34372	8.37313	8.19835	7.85004	7.91454	7.63356	8.22556	8.14426	8.45406	8.9977	9.62409	8.68995
856	LGALS9C	7.22089	7.03084	7.24273	8.00703	7.98138	7.82514	7.64139	7.67957	7.27512	7.93253	7.81001	8.10709	8.67585	9.13752	8.19901
857	LGMN	7.27635	7.40292	7.70302	7.88874	7.58494	7.98641	6.75323	6.73211	6.59805	7.77545	7.48217	7.81841	8.14511	7.52341	7.43791
858	LIG4	6.23872	5.98537	6.51552	7.23545	7.25969	7.46821	6.82143	6.73264	6.79697	6.486	6.48124	6.52247	7.04599	7.24689	6.8062
859	LIMA1	6.67148	6.84911	7.10191	7.53067	7.73927	7.81632	7.45353	7.20921	7.38502	6.70175	6.56576	6.7896	7.05894	7.16678	6.30324
860	LIMS1	7.7283	8.08639	7.58961	8.79051	8.68557	9.18013	8.14742	9.08424	8.89511	8.01515	8.59597	8.21248	9.62507	9.46912	8.77198
861	LIMS3	7.73185	8.22244	7.98494	10.0839	10.2736	10.2952	9.07005	9.47626	9.40028	8.38372	8.42496	8.67758	10.3428	10.5052	9.79912
862	LINC00152	7.25076	7.19985	6.58974	8.71454	8.84371	8.58915	9.37588	9.49596	9.05854	7.65483	7.28451	8.18306	9.70992	8.99547	9.28198
863	LINC00152	6.13157	6.43196	6.26845	8.65442	8.79094	8.57353	9.29325	9.32253	8.91441	7.56893	7.32626	8.13763	9.7507	8.90788	9.32893
864	LINC00260	4.65048	4.81307	5.02228	5.38197	5.74186	5.5963	5.87045	5.88597	6.51526	4.68262	4.90096	5.13679	5.38197	5.65552	5.20578
865	LINC00299	4.89644	4.29912	4.85476	4.69036	5.25562	4.49569	6.76771	6.28124	6.5174	5.27525	4.54539	4.86231	4.49005	5.48695	4.72829
866	LINC00324	5.62223	5.54295	5.45164	6.38747	6.75143	6.36276	6.41049	6.26927	6.01339	5.08527	5.79563	5.21325	5.82284	6.32098	5.96846
867	LINC00643	5.21111	5.67036	5.53873	5.04023	5.11617	4.98473	5.62129	5.66731	5.80106	5.41965	5.23359	5.25256	5.45627	5.61041	5.42824
868	LMAN2	10.3942	10.4284	10.4415	11.006	10.9863	10.9544	10.9617	10.9322	10.7518	10.653	10.525	10.8055	10.6127	10.8909	10.3841
869	LMAN2L	5.77705	5.5832	5.97169	6.50582	6.66691	6.55414	6.21212	6.71055	6.31442	5.7321	5.69392	5.98166	5.65023	6.24506	5.70916
870	LMBRD2	7.23263	7.54923	7.58508	7.81914	8.02092	7.98398	7.32281	7.29485	7.21906	7.33861	7.12759	7.16199	7.62922	7.79799	7.57038
871	LMO4	4.87714	5.22709	5.22397	5.84676	5.95397	5.98471	6.19939	6.46664	6.03001	5.37332	5.33191	5.40114	5.80831	5.80831	5.80831
872	LMO7	6.8798	7.0699	7.24638	6.78949	6.65678	6.6604	5.54888	5.50305	5.39681	6.81288	6.65678	6.97586	6.41551	6.45395	6.65678
873	LOC100128816	9.20974	9.20868	9.35743	9.62923	9.5832	9.39913	10.0662	10.0398	9.90921	9.4787	9.21152	9.3404	9.21033	9.52956	8.96462
874	LOC100288144	7.39407	7.31081	7.46581	7.20785	7.13192	7.01188	7.68522	7.79787	7.80783	7.51507	7.63647	7.23487	7.00953	7.05205	7.02346
875	LOC100506242	5.76112	5.57842	5.69772	5.0067	5.06383	5.04717	5.72765	5.57653	5.56779	5.88492	5.42327	5.72633	5.00422	5.06652	5.31424
876	LOC158960	7.67184	7.59853	7.50573	7.06279	7.0671	6.91697	7.43307	7.26139	7.49069	7.58282	7.31558	7.26687	6.89054	7.00804	7.0032
877	LOC338799	9.49141	9.1778	8.99551	8.59317	8.72977	8.3082	7.09724	7.33209	6.86693	9.10883	9.04424	8.87479	8.23812	8.48915	8.1732
878	LOC388022	8.05508	7.73966	7.73264	8.734	8.62015	8.77721	8.29144	8.6981	7.53775	8.65963	9.00118	8.26916	8.41496	9.37676	8.80394
879	LOX	4.50438	4.65253	4.54761	4.45676	4.21589	4.37983	5.03624	5.04523	4.85958	4.44372	4.73267	4.66962	4.18175	4.40058	4.34426
880	LPAR6	8.78084	8.91551	9.45889	10.4449	10.3417	10.3723	10.0872	10.0922	9.91893	8.79957	8.62654	8.94592	9.9185	9.46006	8.96087
881	LPCAT3	8.932	8.66018	8.91802	9.52297	9.63076	9.43819	9.32472	9.44531	9.32662	9.30586	9.04437	9.16563	9.20297	9.50624	8.93721
882	LPGAT1	6.76431	6.94187	6.59573	8.08605	8.27632	7.94795	8.15796	8.17016	7.97791	7.17558	7.08459	7.6595	8.20802	8.32602	7.90096
883	LPXN	10.1704	10.0136	10.1712	10.8193	10.7165	10.7079	10.7937	10.4935	10.6415	10.4774	10.5491	10.3207	10.5021	10.702	10.0263
884	LRIG1	7.58099	8.20483	7.47097	9.02845	8.92956	8.97331	8.33413	8.42791	8.58721	7.2932	8.02932	7.87335	9.08203	8.81219	9.08782
885	LRMP	9.08357	9.01538	8.86908	8.69671	8.62656	8.75277	7.87522	7.92848	7.87253	9.27092	8.94537	9.02744	8.29008	8.9828	8.77684
886	LRP6	6.96291	7.21452	7.09404	6.27582	6.27738	6.48174	5.65255	5.42304	5.87315	5.9772	6.20059	6.39896	5.82739	5.89349	6.22762
887	LRP8	7.07444	6.75636	6.99431	7.85732	7.82662	7.782	7.71876	7.86281	7.87936	7.39435	7.51053	7.35137	8.01182	8.07482	8.7358
888	LRRC1	4.8115	4.73569	5.08858	5.65265	5.66051	5.93112	5.30497	5.31278	5.48978	5.1287	5.05934	5.29258	5.31278	5.77568	5.31278
889	LRRC16A	8.30296	8.46529	8.4675	8.4248	8.05654	7.88118	7.35722	7.44617	6.88382	8.77293	7.93501	8.13735	8.28843	8.43294	7.97901
890	LRRC33	7.284	7.29588	7.53681	8.221	8.03244	8.07045	7.67229	8.09429	8.24064	7.51914	7.98696	7.82493	8.16223	8.38131	8.0254
891	LRRC47	7.79154	7.71389	7.88853	8.28826	8.44291	8.32084	8.22976	8.00096	8.1614	7.63855	7.82044	7.87602	8.04518	8.2362	8.04518
892	LRRC8D	8.8594	8.81372	9.18387	9.77509	9.95859	9.63754	9.03097	8.95616	8.68219	8.81044	8.8759	9.00361	9.70755	9.90082	10.0668
893	LRRFIP1	4.669	5.16949	4.69706	6.14264	6.18385	5.86716	4.4772	5.36264	5.68908	4.81421	4.86295	4.93302	6.28238	6.24648	6.03965
894	LRRFIP1	7.17112	6.85743	7.18186	7.84254	8.02795	7.82628	7.59629	7.58377	7.87521	6.90973	6.75115	7.01493	7.38493	8.125	8.02774
895	LRRFIP1	6.15761	5.98476	6.23241	7.15479	7.26365	7.45845	6.44381	6.35327	6.73614	7.04095	7.01922	6.51373	7.36231	7.20424	6.84538
896	LRRN3	8.66775	8.34458	9.84692	9.17423	7.88187	8.62344	5.86344	6.4459	5.55781	9.25846	9.92431	9.4462	10.0198	7.99074	6.61919
897	LSM5	7.55423	7.5038	7.73699	7.22749	7.13494	7.43791	6.86233	6.67385	6.84553	7.18681	7.63147	7.5303	7.28636	7.00882	7.39293
898	LTA4H	9.1399	9.26017	9.42004	9.28778	9.35026	9.4282	8.86884	8.77588	8.77117	9.11118	9.16019	9.4233	9.1399	9.01182	8.75968
899	LTK	5.87314	6.04442	5.98835	6.08099	6.0381	6.15564	7.03899	7.14667	7.21674	5.96263	5.99386	5.8244	5.60799	6.03349	5.86959
900	LTV1	7.83101	7.73082	7.58473	7.83101	7.83101	7.76358	7.16816	7.30574	7.12787	7.91181	8.1287	8.02317	8.31421	8.16839	8.50986
901	LY96	5.99934	6.01396	6.16549	6.85109	6.92952	6.80626	5.90444	5.84883	5.55754	6.03047	5.92782	6.71227	7.25336	7.34105	6.88827
902	LYAR	6.46773	6.34448	6.61327	6.81185	7.05368	6.94663	7.83933	7.46398	7.24892	7.02609	6.86632	7.11211	7.06762	7.19773	6.92029
903	LYPD3	8.95074	8.8797	8.12951	6.85648	6.84431	6.68688	6.68244	6.89374	6.92614	6.93763	6.82657	6.9767	6.97668	6.86806	7.03871
904	LYPLAL1	5.62296	6.0008	5.8058	5.98651	6.1761	6.22136	4.83376	5.31934	5.06722	6.16527	6.06888	5.95095	6.0646	5.97793	6.11217
905	LYRM2	8.6641	8.56588	8.88205	9.24326	9.26273	9.29157	8.83946	8.58836	8.72557	8.78366	9.04779	9.48867	9.36834	9.17924	9.52374
906	LYRM4	6.36814	6.72264	6.49708	6.36147	6.14087	6.58105	5.62384	5.41767	5.36355	6.0925	6.40743	6.31001	6.5679	5.91711	6.08926
907	LYRM5	9.50235	9.75287	9.38906	8.89921	8.88252	8.93462	8.25343	7.98984	8.11921	9.3213	9.09334	9.15737	8.75431	8.744	8.50095
908	LYRM7	7.03524	7.09619	7.05636	7.311	7.46519	7.31116	6.85686	6.77687	6.63691	6.69372	6.93354	6.83905	7.01049	6.74899	6.52908
909	LYZ	5.70327	7.09764	5.4254	10.1335	11.0231	10.7522	7.38494	7.0645	6.85284	11.9074	10.2194	12.7727	12.1591	12.1415	12.084
910	M6PR	8.58413	9.18274	9.47573	10.5744	10.5326	10.3922	10.1676	10.4838	10.0597	9.67995	9.42361	9.41449	9.94188	9.98457	9.01732
911	MACF1	8.55927	8.67329	8.67722	9.3881	9.67824	9.44111	9.18683	9.24456	9.26032	9.09585	8.8383	8.98493	9.45294	9.62518	9.09425
912	MAEA	7.9408	7.89201	8.18801	8.68774	8.62572	8.60175	8.58099	8.36765	8.5441	8.07666	8.2027	8.07428	8.35733	8.42847	8.66945
913	MAF	6.38329	6.37	5.6622	8.23301	8.6904	8.41404	8.29987	8.49264	8.84132	6.91611	7.16319	7.07723	8.75573	8.60698	8.46605
914	MAGEA5	6.4293	6.37353	6.14365	5.62803	5.47679	5.68137	6.01298	5.82839	6.23534	5.91313	6.10582	5.86141	5.54439	5.47596	5.49603
915	MAGEA8	7.8722	8.02785	8.15657	7.42525	7.3267	7.48878	8.05367	7.8753	8.19639	7.71854	7.69045	7.90494	7.41186	7.3001	7.55297
916	MAL	11.0487	10.9839	10.9694	11.0734	10.989	11.0326	9.72535	10.1208	9.8598	11.1141	11.3536	11.4661	10.8646	11.078	10.4947
917	MALAT1	8.53054	8.88403	8.68361	7.90617	8.01431	7.91618	8.73513	7.63528	8.39227	8.14932	8.50534	8.464	8.23334	8.01779	8.23601
918	MAML2	11.3992	11.3433	11.3983	10.6687	10.6596	10.7144	10.0985	9.92135	10.1472	11.0793	11.2209	11.3318	10.7006	10.6208	10.5316
919	MAMLD1	5.75757	5.56809	5.89969	5.44373	6.23592	6.0518	6.95012	6.87868	6.64654	5.85438	5.87233	5.78935	5.56115	6.29164	5.81501
920	MAN1A1	7.26913	7.39273	7.41721	7.95724	8.20794	8.12871	8.91217	8.70852	8.67928	8.29657	7.67573	8.46681	8.42104	8.67631	7.96034
921	MAN1C1	8.55773	8.62585	9.02242	8.52849	8.40616	8.34008	7.18257	7.35844	7.35914	8.3685	8.16693	8.48594	7.82069	7.69715	7.2306
922	MAN2A1	9.15022	9.14256	9.01758	9.49279	9.38471	9.32021	8.4081	8.54248	8.54132	9.01668	8.92065	9.14718	9.71782	9.49646	9.71989
923	MANEA	7.09653	7.32163	7.49268	8.50222	8.12379	8.59546	7.99414	8.17141	7.99575	7.80019	7.89506	8.0229	7.95416	8.56128	8.45813
924	MANSC1	5.60203	5.48012	5.35507	4.66701	4.54479	4.98283	4.62325	4.82764	4.86946	5.09405	5.2744	6.16932	4.93007	5.12293	4.58893
925	MAP3K12	7.19491	7.35076	7.28665	7.76075	7.79877	7.8734	7.51338	7.33756	7.33967	7.26492	7.07263	7.13207	7.48624	7.64171	6.69581
926	MAP3K4	8.02494	8.15837	8.00773	8.71894	8.60505	8.56136	7.98161	8.42051	8.25709	7.8375	7.76916	7.86043	8.30387	8.76298	9.13811
927	MAP3K5	8.15026	7.9647	7.65899	9.08942	9.51673	9.34245	9.06818	9.03882	9.18212	8.23528	8.36545	8.61174	9.55737	9.59882	9.66258
928	MAP4	7.05518	6.9626	7.07484	7.85564	7.8774	7.71747	7.87638	7.85788	7.91767	7.30472	7.31013	7.29979	7.83511	7.85384	7.59134
929	MAP4K1	8.54561	8.50017	8.45156	9.36505	9.40649	9.24185	9.24312	9.03242	9.22063	8.5609	8.76682	8.50213	9.04727	9.23972	8.55642
930	MAP7D3	6.58358	6.69724	7.09611	7.57087	7.75909	7.76949	7.65	7.38239	7.66595	6.97823	7.00126	7.19753	7.35577	7.68996	7.35371
931	MAPKAPK2	7.59475	7.55709	7.29447	7.67311	7.86897	7.76776	8.23195	8.17336	8.2126	7.60529	7.85526	7.74017	8.20926	8.10559	8.7154
932	MARCH3	9.03585	8.52025	8.56207	8.37518	8.22887	7.98907	6.51876	6.70882	6.90681	8.55422	9.10829	9.13389	8.90034	8.69326	9.32383
933	MATN1	7.51249	7.65562	7.43218	6.82414	6.93663	6.78906	6.86189	6.89268	6.76476	7.09044	7.57921	7.32113	6.69523	6.82954	6.82158
934	MB21D1	5.6149	5.49521	5.57201	7.66454	7.78235	7.73479	7.70506	8.04844	7.89967	6.56577	6.91017	6.82204	8.03205	7.83969	8.31844
935	MCCC2	7.00494	6.95306	7.1439	7.80602	7.7487	7.75936	7.29296	7.48551	7.21156	7.28637	7.36954	7.49337	7.81642	8.11098	7.88169
936	MCF2L2	5.40974	5.82932	5.82923	6.36844	6.87817	6.87851	6.49821	6.83214	7.11838	5.67495	5.90808	5.8247	7.01585	7.10784	7.49481
937	MCOLN2	5.57598	5.59757	5.11276	7.91487	7.56881	7.67409	7.44188	7.5561	7.05984	6.61132	7.05464	6.33675	7.80813	8.58296	8.26905
938	MDH1	7.4714	7.53636	7.52429	8.07169	8.07487	8.25452	7.75792	7.79737	7.7195	7.71841	7.60338	7.7776	8.22366	8.16565	8.20549
939	MDM4	9.98997	10.1442	9.91685	9.65604	9.39932	9.35912	9.18119	9.15522	9.23767	10.1561	9.93487	10.0946	9.70375	9.9246	9.97472
940	ME1	3.88127	4.30207	4.16115	4.17423	4.12526	4.10999	5.07092	4.83487	5.06797	3.9531	4.16474	3.74761	4.40343	4.09081	4.0491
941	MED11	6.25313	6.26283	6.55392	7.24043	7.06414	7.34185	6.81632	6.5691	6.85676	6.39301	6.15221	6.52432	6.25902	6.48777	6.10087
942	MED8	5.60481	6.26067	6.15532	7.03236	6.99288	7.1069	6.85935	6.56081	6.4106	6.40946	6.42186	6.34764	7.05524	6.97684	6.93906
943	MEF2C	4.89542	4.5581	4.62117	5.84553	6.28223	6.34983	4.94584	5.04731	5.36981	6.82755	6.18408	6.44939	6.67827	6.56972	5.78224
944	MEPCE	8.51792	8.51457	8.42461	7.99949	7.79247	7.92832	7.38761	7.82127	7.63969	7.60589	8.03946	7.98197	7.91448	8.40117	8.17217
945	METAP1D	6.89747	6.82249	6.64882	6.48525	6.26656	6.42592	5.81195	5.83761	5.84169	6.69321	6.71239	6.75334	5.8617	6.40115	5.27711
946	METTL13	5.6503	5.90861	6.11153	6.81089	7.04416	6.83566	6.44326	6.26436	6.36077	5.31009	5.51883	5.76976	6.16152	6.40561	5.91596
947	METTL18	6.5469	6.7213	6.68795	7.27231	7.29073	7.14625	6.9171	6.58113	6.47193	6.83126	7.08348	7.0415	7.21544	7.07287	6.94607
948	METTL21B	5.79608	6.06521	5.94357	6.56012	6.0289	6.17796	6.90376	6.67607	6.62535	6.0613	6.10537	6.09135	5.74021	6.06673	5.32142
949	METTL6	6.91127	7.02614	6.98649	7.22808	7.35199	7.48085	6.75793	6.79598	6.61286	6.26063	6.57483	6.73647	7.21173	7.26511	7.13967
950	MFN1	7.33699	7.37096	7.32904	7.90375	7.88587	7.84718	7.26347	7.49061	7.34819	7.71455	7.44541	7.53585	7.54816	7.96272	7.54172
951	MFSD1	7.64298	7.7448	8.04964	8.83196	8.89669	8.78576	8.45012	8.55067	8.39883	8.06232	8.20259	8.46301	9.07832	8.5744	7.83318
952	MFSD10	8.55638	8.34187	8.51021	8.94672	9.01775	8.92688	9.08613	9.30505	9.21002	8.53686	8.63214	8.81197	8.78069	9.09689	8.60963
953	MFSD5	6.32757	5.88206	6.09584	6.97121	7.14867	6.9874	6.73039	7.23858	6.5959	6.85646	6.98197	6.7549	6.7896	6.91854	6.78333
954	MGAT2	5.57755	6.02532	6.30588	6.93373	7.38907	7.24511	7.28872	7.02463	7.1008	6.10978	6.43743	6.68069	7.06948	6.95631	6.99602
955	MGAT4A	10.7188	10.8616	10.6521	10.6643	10.5799	10.6415	10.0127	9.97242	10.1738	10.8053	10.7898	10.5979	10.6556	10.8335	10.6309
956	MGAT5	7.5856	7.29378	7.30764	8.51889	8.88326	8.82474	8.30968	8.2767	8.5401	7.89907	8.26331	8.11888	8.80533	8.95531	9.53546
957	MGC70870	6.23455	6.26978	6.54076	7.09623	7.60688	7.21238	7.28489	6.50658	6.29139	7.40217	6.68038	6.88881	6.8852	7.37916	5.91658
958	MGST3	8.29972	8.66505	8.30081	9.07835	9.30758	9.47992	9.47983	9.7596	9.5772	8.57654	8.60599	8.63764	9.00874	8.99368	8.30305
959	MIB1	6.23448	6.64251	6.78871	7.73172	7.64753	7.7984	6.95832	7.41841	7.33221	6.64898	6.91653	6.65476	8.00502	8.16297	7.62697
960	MICAL2	5.23902	5.62803	5.38716	6.40655	6.76351	6.77866	7.32247	6.86472	7.04235	5.38618	5.77748	5.29037	6.16076	6.28457	5.66085
961	MID1IP1	7.1342	7.19175	7.35376	8.1412	8.27717	8.00861	7.78584	7.36269	7.82479	7.35751	7.68532	7.76601	7.74366	7.83417	7.74516
962	MINK1	8.67047	8.49378	8.50027	9.42176	9.38401	9.47342	9.13275	9.33733	9.13275	8.4394	8.86409	8.82709	9.62664	9.80499	9.20574
963	MINPP1	5.02148	5.53547	6.44378	7.26187	7.41435	7.52641	6.77856	6.58836	6.62453	5.65456	6.01133	5.9476	6.6127	6.65184	6.54179
964	MIR142	4.57524	4.65731	4.58753	7.28447	8.61737	6.97664	7.60908	7.31945	7.04597	9.05891	8.11913	7.67784	7.25153	7.06638	6.71989
965	MIR155	5.23681	5.03647	5.33398	5.93636	6.4992	6.0659	6.81616	6.07205	6.3926	5.70519	5.09598	5.63847	5.93318	6.02527	6.1915
966	MIR186	6.81438	7.15532	7.3933	7.70315	7.63994	7.47398	6.70456	6.85231	6.85526	8.33286	7.98912	7.8489	7.47398	7.57266	7.45958
967	MIR196A1	5.87445	5.99617	5.97837	5.45328	5.48069	5.38981	5.98409	6.14377	5.68674	5.95195	5.97097	6.04373	5.48953	5.67067	5.401
968	MIR21	4.90456	5.13278	4.89749	7.90814	9.21099	8.13992	6.55175	7.1908	6.6222	6.02753	6.54959	6.22573	6.74403	8.49783	7.72503
969	MIR212	7.35933	7.10411	7.16528	6.65162	6.62795	6.5922	6.96047	6.87844	6.84209	6.96873	6.83092	6.76443	6.44407	6.57189	6.61721
970	MIS18BP1	7.07641	6.57422	6.9013	7.72677	7.7323	7.59443	7.65684	7.56626	7.66121	7.12073	6.82411	7.46903	8.18588	8.16415	7.92976
971	MKI67	5.29202	5.19712	5.06981	5.79211	6.34338	6.11518	6.53455	6.92547	6.89463	6.02134	5.40893	6.92918	7.56048	7.11838	7.21266
972	MKNK1	8.66207	8.53192	8.59214	8.89294	9.11454	8.99861	9.38779	9.3978	9.41724	8.67002	8.71097	8.75993	8.89052	9.05013	8.44968
973	MKNK2	8.72271	8.43184	8.73441	9.31085	9.42781	9.30873	9.19848	9.2974	9.32935	8.63308	8.90488	8.90024	8.97347	8.92603	8.8028
974	MLEC	7.31714	7.16248	7.22401	7.99827	8.04675	7.85259	8.06863	7.92074	7.86974	7.6947	7.46181	7.61977	7.49097	7.70544	7.50362
975	MLLT3	10.5253	10.3028	10.121	9.52915	9.56286	9.64641	8.85951	8.58921	8.83732	10.1098	10.3428	10.4673	9.88337	9.66979	9.22672
976	MMP19	8.39572	8.10884	8.66574	8.06557	8.13381	8.09742	7.44394	7.60414	7.59017	8.50897	8.37723	8.46131	8.06031	8.39643	7.87048
977	MMP23B	7.39526	7.51043	7.32567	6.87048	6.79189	6.68665	7.30472	7.11824	7.05846	7.31887	7.22646	7.0863	6.63788	6.66946	6.71586
978	MMP28	6.68663	6.80871	6.67385	5.9675	5.8281	6.06041	6.0818	6.01188	6.08897	6.52546	6.23656	6.27815	5.69988	5.55052	5.57368
979	MMP3	4.37341	4.37341	4.55026	4.09275	4.1584	4.21983	4.67351	4.66274	4.87687	4.35294	4.53542	4.09868	4.29276	4.32388	4.37341
980	MMS22L	6.2031	6.06556	6.09982	6.55726	6.55401	6.5291	5.91229	5.93292	5.9879	6.26734	6.20541	6.23821	6.56404	6.63689	6.52605
981	MOB3A	9.41937	9.37949	9.77293	10.4659	10.4047	10.3283	10.5005	10.2235	10.5198	9.54377	9.8031	9.74696	9.78287	10.0609	9.82409
982	MOP-1	7.69977	7.92101	8.75701	5.19508	4.78263	5.91881	4.84414	7.67168	7.46227	4.26606	5.96034	5.57003	5.55384	7.67247	7.18644
983	MPEG1	5.57037	5.64799	5.54501	8.24173	7.68389	8.37744	5.46215	5.35206	5.4731	6.60753	7.65127	7.27767	9.59263	8.62537	6.46589
984	MPHOSPH6	5.14884	5.50633	5.14213	6.14443	6.41129	6.15385	6.18849	6.18095	6.27929	5.14887	6.09055	6.0449	6.14876	6.14925	6.45607
985	MPHOSPH9	9.22925	9.21739	9.2238	9.13924	9.20838	9.11731	8.71073	8.66542	8.56059	9.4633	9.35178	9.34544	9.1898	9.40389	9.21663
986	MPP6	7.45379	7.67345	8.04053	6.99954	6.82859	7.22701	6.7363	6.77483	6.65713	7.31925	7.29964	7.09819	6.78009	6.60835	6.52298
987	MPP7	9.0553	9.30375	9.21045	8.96825	9.05476	8.90735	8.29123	8.4034	8.46852	8.95086	9.06272	9.041	8.60976	8.94313	9.02773
988	MR1	7.60727	7.59077	7.87958	8.35777	8.55547	8.43324	8.17531	8.2132	8.15175	7.68107	7.59578	7.95859	8.30448	8.40702	8.36191
989	MRFAP1L1	7.64081	7.61478	7.82545	8.63338	8.84081	8.67172	8.34842	8.44551	8.37657	7.89679	8.0301	8.26159	8.50709	8.42855	8.67621
990	MRI1	8.15187	8.1217	7.9379	8.88365	8.78598	8.82641	8.47365	8.20496	8.36722	8.41622	8.31828	8.33945	8.65817	8.1436	7.77284
991	MRPL15	5.35637	5.34652	5.51598	6.56271	6.80219	6.67642	6.20431	6.09218	6.1383	6.05194	5.82635	6.45605	6.80534	6.69998	6.84664
992	MRPL18	7.08678	7.05749	7.45073	8.03746	7.95133	8.23846	7.7156	7.61794	7.50834	7.28697	7.06325	7.38109	7.61794	7.82946	7.64449
993	MRPL35	6.18093	6.63059	7.0037	7.89041	7.73504	7.80716	7.35402	7.35728	7.06063	7.01853	7.14297	7.31149	7.4686	7.59037	7.69401
994	MRPL39	7.98913	7.7579	7.81273	8.47965	8.41207	8.65887	8.26375	8.23806	8.19773	8.33302	8.32466	8.19491	8.64471	8.54455	8.57508
995	MRPS35	7.1872	7.39154	7.50902	7.63218	7.74787	7.69878	7.18862	7.05303	7.22747	7.11221	7.61596	7.50902	7.76863	7.64069	7.89383
996	MRRF	8.29846	8.12199	8.19592	8.104	7.99621	8.10297	7.38149	7.28856	7.48282	7.89468	7.84869	7.95793	7.88204	8.20913	7.95793
997	MS4A1	5.35264	4.87997	4.97774	6.40512	8.23323	7.0512	8.2607	7.64812	7.66692	8.43378	5.9127	6.16341	4.87602	6.85595	4.80957
998	MS4A3	4.09174	4.67652	4.18369	4.99946	5.51275	5.32615	4.21173	4.32408	4.23067	7.68183	5.29359	10.4031	5.21271	7.13401	8.02436
999	MSANTD4	5.82524	5.99027	6.02758	6.79753	6.72831	6.71306	6.1838	5.99854	6.20658	6.07545	6.17233	6.39562	6.90507	7.06361	7.15896
1000	MSL3	9.8204	9.79223	9.83733	9.22387	9.44259	9.39778	8.71643	8.78978	8.77323	9.55054	9.32633	9.36487	8.92865	9.32389	8.75159
1001	MSMB	2.99943	3.39009	3.22315	2.89842	3.04529	2.99165	3.54496	3.56235	3.46496	3.45605	3.2731	3.21073	3.11041	3.12257	3.11608
1002	MT3	7.78676	7.92088	7.88865	7.39862	7.37258	7.39141	7.86695	7.88212	7.95946	7.81588	7.67546	7.44398	7.36785	7.29914	7.2908
1003	MTA2	9.34136	9.26355	9.61819	10.0835	10.1782	10.0492	9.91579	9.9539	9.80322	9.33505	9.52765	9.62953	9.8092	9.99684	10.0981
1004	MTA3	8.60569	8.39617	8.69614	7.81665	7.78503	7.6631	7.74165	7.55219	7.52204	8.36004	8.26761	8.35761	7.92787	7.77169	7.77689
1005	MTERFD2	7.96254	8.51953	8.0123	7.93621	8.07048	7.95592	6.80596	7.11951	6.72218	7.92448	8.16636	7.96812	7.98435	8.20229	8.26614
1006	MTFP1	7.93822	7.94721	7.56864	7.0216	6.75787	6.92485	7.22764	7.22764	7.22764	6.69919	7.18981	6.83347	7.25336	7.20159	7.55492
1007	MTIF2	6.47669	6.57111	6.60559	6.85614	6.96201	6.86442	6.40643	6.10514	6.21262	6.62868	6.66017	6.97465	6.97294	6.97151	7.14342
1008	MTM1	7.1528	7.29644	7.28039	8.05649	8.1464	8.0708	7.74361	7.96971	7.77675	7.74906	7.67177	7.75936	8.04826	8.28484	7.74222
1009	MTMR3	6.79733	6.80205	6.70747	7.52009	7.62985	7.36371	7.12682	7.40217	7.24805	6.93448	6.98273	7.16217	7.30228	7.31021	7.38058
1010	MTRF1	7.80754	8.02374	8.06085	7.74437	7.6959	7.81374	7.31252	7.29961	7.15631	8.13344	8.03454	7.83567	7.42949	7.8199	7.27268
1011	MTRR	9.3338	9.46631	9.24438	9.90364	10.0165	9.95655	9.59481	9.72914	9.57304	9.40522	9.38529	9.61058	10.0339	10.3253	10.0389
1012	MTSS1	7.23912	6.66131	7.36081	7.64023	8.82576	8.24622	8.47328	8.22071	8.27028	7.76393	7.95462	7.64786	8.591	8.1212	7.63907
1013	MUC1	6.26224	6.57944	6.18147	6.78467	6.80212	6.66866	7.32567	7.06821	7.09597	6.38295	6.62374	6.65265	6.8324	7.37844	6.58023
1014	MVP	7.43203	7.46755	7.50251	8.08766	8.21581	8.04632	7.60825	7.80494	7.66015	7.52037	7.8737	7.77936	8.1685	8.22084	7.95126
1015	MYB	7.13563	8.32738	7.91083	6.35918	6.43586	6.8498	6.07281	6.06829	6.18157	9.11082	7.62294	9.11481	6.99199	6.88866	6.60958
1016	MYBL1	7.2491	6.96493	6.10872	9.02155	8.9584	9.21871	10.6967	10.1944	10.7949	8.60751	8.72455	8.0951	9.05249	9.57186	8.76531
1017	MYC	8.37063	8.50247	9.3327	10.0499	10.2379	10.2322	9.64016	9.31328	9.31679	10.5719	10.143	10.2519	9.44674	9.68448	9.38964
1018	MYD88	8.12196	8.19735	8.70615	9.2355	9.51441	9.40971	9.65298	9.63796	9.51612	8.78588	8.90593	9.27739	9.31637	9.52636	9.16467
1019	MYL6	10.1407	10.0807	10.2189	10.6701	10.6367	10.5256	10.6942	10.746	10.6851	9.95755	10.167	10.0572	10.9878	10.6899	10.6092
1020	MYLIP	9.68096	9.95014	9.96795	8.69617	8.65855	9.05803	8.79557	9.4619	9.17021	9.53508	9.52565	9.48613	9.38595	9.4538	9.16575
1021	MYO15B	7.6062	7.6955	7.9386	6.62197	6.33935	6.53777	6.16552	6.45086	6.80212	7.61224	7.94925	7.6286	6.45421	6.47472	6.30474
1022	MYO15B	7.15115	7.43925	7.47703	6.45259	6.44681	6.52688	6.51654	6.41593	6.45879	7.24649	7.23776	7.30677	6.37986	6.19578	6.34691
1023	MYO15B	7.74381	8.12281	7.94684	6.85222	6.71506	6.58328	6.54576	6.93318	6.63503	7.90052	7.78935	7.75103	6.81886	6.67859	6.71525
1024	MYO18A	7.86139	7.80828	7.91218	8.34543	8.40038	8.50873	8.33155	8.29309	8.23537	7.64242	7.69244	7.95353	8.31357	8.21602	7.92492
1025	MYO1C	6.93913	6.9759	6.98168	7.50967	7.75612	7.57686	7.53394	7.7442	7.44325	6.65778	7.1666	6.73491	7.31103	7.35277	6.783
1026	MYO1D	6.17833	6.41661	6.09907	7.04178	6.82871	7.05286	7.12494	6.64782	7.16568	6.37126	6.30523	6.42297	6.36799	6.58651	6.66906
1027	MYO1F	6.37566	5.9749	5.82196	8.87832	9.15606	8.9063	9.70049	9.42027	9.67822	8.11581	7.80577	7.72985	9.0458	9.21545	8.44162
1028	MYO1G	8.48144	8.77093	8.64832	9.42515	9.57364	9.41996	9.82858	9.73279	9.72629	8.73382	8.92566	9.06637	9.58284	9.56979	9.12207
1029	MYO5A	7.63438	7.73806	7.41581	8.60828	8.77689	8.67793	8.37287	8.44238	8.50179	7.87682	7.76645	7.87148	8.8762	8.98474	8.65159
1030	MYO6	4.52689	4.85531	4.58903	5.622	5.37662	5.84664	5.30375	5.35777	5.2107	5.61127	5.1186	5.0067	5.79206	5.3981	5.39038
1031	MYOG	6.86039	6.76933	6.77708	6.25315	6.17169	6.35917	6.85866	6.63626	6.62654	6.6316	6.64605	6.51597	6.44003	6.26585	6.37463
1032	N4BP2	8.32454	8.42728	8.26234	7.9688	8.10017	8.13618	7.33662	7.38475	7.36648	8.16002	7.84397	8.16625	8.27805	8.14034	8.33737
1033	N4BP2L1	6.60218	6.73995	6.66712	7.34748	7.32808	7.36471	7.05937	7.00146	6.86274	6.98019	6.89456	6.96078	7.12216	7.18416	7.43659
1034	NAA16	9.39253	9.86356	9.55692	8.66781	8.62596	8.58301	8.36499	8.23255	8.47753	9.53223	9.54151	8.96753	8.52895	8.67891	8.93623
1035	NABP1	8.20926	8.25175	8.30962	9.19215	9.43202	9.15133	9.0332	9.36398	9.13032	8.18584	8.47823	8.64578	9.11854	9.55178	8.90704
1036	NAGK	9.50215	9.51677	9.48093	10.0589	10.1456	9.95657	9.87037	10.0635	9.88769	9.48108	9.75518	9.61573	9.78604	10.2268	9.29967
1037	NAP1L2	4.89518	4.92515	4.73772	6.66812	7.35856	6.80954	6.14197	5.97879	5.43447	5.83745	6.14666	6.01711	6.35522	6.4815	6.82659
1038	NAP1L4	8.9283	8.91405	8.9846	9.19309	9.14131	9.27429	8.6243	8.74534	8.72457	8.99933	8.94117	9.03008	9.26787	9.2876	8.9435
1039	NARS2	8.03949	7.96722	7.80482	7.63685	7.70674	7.70115	7.31578	7.32696	7.21775	7.45701	7.59556	7.48668	7.71049	7.73627	7.43788
1040	NAT16	4.73682	4.73389	4.727	4.31275	4.12539	4.11549	4.66043	4.26223	4.33462	4.84259	4.18807	4.30831	4.14264	3.98227	4.38019
1041	NBEA	6.37209	6.03063	6.23873	5.85687	6.69458	5.91257	4.97648	4.99104	5.02744	6.13278	5.99646	5.90993	5.46395	5.68998	5.60974
1042	NBEAL2	8.32972	8.24593	8.13207	9.80352	9.57705	9.4977	9.83894	9.74524	9.92853	8.35416	8.54674	8.70146	9.34823	9.63999	9.01837
1043	NCALD	5.95824	6.11106	5.97464	6.95749	6.91613	6.65937	7.90389	7.55619	7.82489	6.60775	6.6271	6.15771	7.32218	7.61522	7.16463
1044	NCAPH	5.2896	5.43524	5.0005	5.86621	6.19723	5.95711	6.59634	6.78371	6.28617	5.65151	5.31	6.02541	6.6104	6.05406	7.12918
1045	NCF4	5.7642	5.97913	5.56937	7.1801	7.56473	7.69628	8.25853	7.90462	7.70954	6.6176	6.41164	7.56473	7.61745	8.41602	8.17318
1046	NCKAP1	5.42273	5.2346	5.50249	5.80152	6.29258	6.09048	6.3077	6.75092	6.81655	5.67761	5.7631	5.61219	6.50765	6.19095	6.21719
1047	NCKAP1L	9.1888	8.98231	9.34833	9.8534	10.0517	9.91702	9.5945	9.74364	9.688	9.52156	9.41177	9.45977	9.92299	9.99801	9.56008
1048	NDFIP1	9.86171	10.3365	9.62229	9.36501	9.08819	9.32254	8.46265	8.7916	8.63615	9.47491	9.3181	9.40117	8.94052	8.9266	8.94277
1049	NDUFA4	6.50447	6.6764	6.41903	7.18697	7.37436	7.23518	6.87667	6.75493	6.36505	6.91419	6.60364	6.89959	7.26219	7.14047	7.13705
1050	NDUFC2	7.88009	7.91394	8.5782	9.52466	9.42628	9.40337	9.34814	9.346	9.26695	9.346	9.38881	9.23565	9.57129	9.46708	9.54539
1051	NDUFS5	10.8121	10.9297	10.8228	10.6024	10.4416	10.6147	10.0551	10.0062	9.90592	10.4514	10.6389	10.6366	10.5315	10.175	10.4652
1052	NDUFS7	5.74943	5.6696	5.76619	5.70519	5.74851	5.72384	6.26254	6.50112	6.20504	6.05992	5.81016	5.74108	5.5954	5.44273	5.76619
1053	NEDD9	7.72416	7.74963	7.76754	8.24556	8.41414	8.12559	8.39634	8.30677	8.40662	7.87879	8.09687	7.97904	8.11829	8.44648	7.87484
1054	NEK11	4.91509	4.81554	4.77195	5.51841	5.73807	5.78654	5.17089	4.94491	5.23386	5.23588	4.81666	5.39699	5.38947	5.88964	5.19204
1055	NEK6	5.85637	5.75898	5.21905	7.15258	6.93802	6.8116	7.55052	7.20309	7.30072	5.61741	6.03355	5.95772	6.71321	6.41091	6.09112
1056	NET1	8.69245	9.07725	8.39565	7.12153	7.27694	7.21567	6.21074	6.30386	6.22412	7.04742	7.33219	7.92944	7.49397	6.93722	7.42347
1057	NETO2	5.45468	5.04906	5.21522	7.99386	8.14732	8.01025	7.2301	7.27285	7.27285	5.35609	5.80254	6.19519	8.17995	8.30984	8.5886
1058	NFE2L2	10.4747	10.2816	9.62387	9.17526	9.17614	9.14548	8.92383	8.73717	8.82951	9.33066	9.68304	9.59349	9.62879	9.28616	9.6847
1059	NFE2L3	6.40721	5.9159	6.70216	7.01496	7.38239	7.24845	8.00257	7.67376	7.67449	6.88873	6.57964	6.85676	6.64406	7.61133	6.48321
1060	NFKB1	9.90936	10.4065	9.4133	9.77782	9.60491	9.62587	9.16826	9.1636	9.11902	9.39035	9.51504	9.51039	9.69192	9.77839	9.97043
1061	NFKBIA	11.6552	11.6774	11.1191	10.3282	10.375	10.4428	10.8525	11.4974	11.3691	11.6257	11.6585	11.5229	11.3849	11.5329	11.7333
1062	NFKBIZ	9.94384	10.0306	10.0101	9.22832	8.92629	9.25413	8.54144	9.26719	8.96261	9.62648	9.57123	9.43311	9.29917	9.53639	9.32928
1063	NFRKB	8.3948	8.21914	8.39092	8.50921	8.58967	8.60403	7.88749	7.82658	7.98466	8.05667	8.31335	8.27795	8.62694	8.73258	8.90104
1064	NGFRAP1	6.32639	6.93953	6.55062	6.73161	6.65922	6.65922	5.84223	6.15653	6.09807	6.57024	6.97979	6.79885	7.36382	6.82985	6.94793
1065	NHSL2	5.8247	5.9522	5.2883	6.53466	7.33774	6.93739	8.09507	7.81271	8.37378	6.08984	6.01741	6.09297	6.39911	6.47778	5.78476
1066	NIPA1	5.52554	5.82225	5.72535	6.85634	7.19424	6.48038	6.52467	6.76433	6.44988	5.70839	6.00624	5.88567	6.64509	6.45236	7.09423
1067	NIPAL2	5.27553	4.72626	4.59847	7.89034	7.82624	7.73958	6.95986	7.27197	7.62005	5.96383	6.31415	6.56875	7.81887	8.27619	7.62056
1068	NIPAL3	9.34112	9.23137	9.25569	9.14353	9.15294	9.10296	8.47939	8.55065	8.38078	8.94629	8.84309	9.15683	9.11352	9.10473	8.65976
1069	NKG7	7.69966	7.16345	7.19899	7.27069	7.1623	7.74371	10.6473	9.05683	9.87673	10.6498	9.47724	10.2348	7.82648	8.58334	7.82142
1070	NKX2-4	8.47192	8.58974	8.42222	7.89583	7.86535	7.89907	8.28335	8.26362	8.33532	8.33317	8.37888	8.11232	7.76374	7.58315	7.73805
1071	NKX2-5	8.61357	8.48567	8.55084	7.93537	7.912	7.81765	8.28873	8.12349	8.34268	8.39533	8.3839	8.20229	7.75553	7.93986	8.10161
1072	NME6	6.07689	5.92305	6.3139	6.9547	6.90392	7.26613	6.81264	6.68974	6.66596	6.24959	6.60897	6.63026	6.75805	7.03844	6.82531
1073	NMNAT3	6.50633	6.3829	6.49615	5.83584	5.66592	5.87933	5.99123	5.81626	6.03203	6.36389	6.19344	6.17125	5.65647	5.69696	5.76387
1074	NMUR1	6.68998	6.46218	6.59801	6.25749	6.32425	6.29855	6.90807	6.82331	6.84228	6.83895	6.71643	6.62979	6.14342	6.34377	6.23048
1075	NOBOX	6.16631	6.27009	6.24792	5.70519	5.7102	5.73919	5.90146	5.79452	5.96147	5.77536	6.02158	5.92031	5.73797	5.44802	5.48445
1076	NOC3L	6.41371	6.6198	6.72695	7.1343	7.12362	7.1631	6.28302	6.54751	6.46072	6.70736	6.4807	6.73477	6.87595	7.36201	6.73308
1077	NOD2	5.86497	5.62496	5.72835	6.35977	6.51109	6.21904	6.62821	6.57627	6.36565	5.97142	5.88361	5.85363	6.47015	6.85291	6.75888
1078	NOG	7.42949	7.17051	7.75432	6.49964	6.51437	6.81518	5.22517	5.49376	5.28512	7.29009	7.58438	7.5191	6.04088	5.63319	5.88093
1079	NOL11	8.73412	8.7879	8.46525	8.67695	8.58392	8.41344	7.92932	7.87384	7.93677	8.78989	8.84337	8.8303	8.87192	8.84763	9.07463
1080	NOMO3	9.14503	9.22031	9.17661	10.0145	10.1728	9.87088	10.0016	10.0318	9.96471	9.38044	9.79837	9.57871	10.012	9.83196	9.36896
1081	NPAS2	8.25495	8.44558	8.37313	6.99793	7.14944	7.20691	7.5555	7.41903	7.42812	8.31734	8.31878	8.51374	7.10216	7.30971	7.54891
1082	NPAT	9.94811	10.0973	10.6224	10.2231	10.2431	10.3642	9.77865	9.5785	9.75371	10.2306	10.0537	10.1437	9.86737	10.2211	10.5145
1083	NPC1	7.33783	7.49444	7.38726	8.57296	8.72494	8.34157	8.96057	8.38565	8.80141	8.20083	7.8924	7.77239	8.7135	8.91539	8.58694
1084	NPCDR1	6.92955	6.95952	6.92313	6.30849	6.03494	5.73845	4.36921	5.15086	4.98569	6.56833	6.84257	6.7299	6.4331	6.00806	5.82479
1085	NPPC	8.15391	8.33377	8.1823	7.68833	7.66213	7.5974	8.05747	7.82246	8.01723	7.96295	7.97595	7.87444	7.46139	7.33255	7.45337
1086	NR4A1	9.32083	8.93273	8.36249	6.74632	6.28078	7.01428	6.85092	7.11646	7.34941	6.58367	6.89059	6.54452	7.11591	8.02399	7.62431
1087	NR4A2	12.4367	12.5295	10.9467	8.54687	7.47811	7.86243	8.18682	10.0819	10.3541	8.01672	9.09806	9.12986	10.0935	10.5136	11.1255
1088	NRCAM	5.03246	4.82599	4.73751	4.20087	4.34089	4.24954	4.23114	4.22574	4.14931	4.87501	4.53853	4.58174	4.02133	4.0285	4.11309
1089	NRIP1	9.11188	9.05792	9.09254	8.17748	7.81647	8.55563	7.54758	7.53762	7.38227	8.63427	8.94955	9.06372	8.64682	8.42712	8.55524
1090	NRIP3	5.24277	5.77254	5.10499	4.63704	4.80249	4.52002	5.70611	5.35715	5.39467	4.58951	4.85688	4.82842	4.90027	4.60565	4.6254
1091	NRM	6.31426	6.41554	6.03225	6.76926	6.8567	6.68254	7.31148	6.96159	7.17053	6.49236	6.42671	6.64939	6.94415	6.82803	6.46714
1092	NRM	6.40207	6.50864	6.12039	6.84511	6.99545	6.8328	7.48659	7.22481	7.29096	6.54296	6.4954	6.73996	7.10736	7.02104	6.5512
1093	NSG1	6.09962	6.08073	6.33514	7.29687	6.83827	7.54809	7.34238	6.92058	7.26602	6.10899	6.3345	6.49531	6.81566	7.28466	5.96825
1094	NSMAF	8.77807	8.77495	8.90641	9.32764	9.45443	9.3333	9.1726	9.29629	9.10373	8.86652	8.76458	9.09628	9.23275	9.16622	9.19594
1095	NUCB2	9.56083	9.66791	9.81632	8.36367	8.6181	8.64034	8.01874	8.04881	8.01357	9.41241	9.2403	9.8218	8.576	8.55091	8.42172
1096	NUDT21	9.45164	9.40664	9.72007	10.2144	10.2292	10.1056	9.89384	10.0007	9.74265	9.59919	9.78675	9.91862	10.0814	10.0075	10.3596
1097	NUDT5	7.21747	7.32856	7.28477	7.9418	8.19986	8.0647	8.00523	7.77827	7.9875	7.36852	7.19325	7.59451	7.98659	8.125	7.4723
1098	NUDT9P1	6.41324	6.40268	6.34287	5.50872	5.44417	5.58513	5.05682	4.91867	4.97938	5.85531	5.89979	5.88857	5.67879	5.73362	5.52883
1099	NUSAP1	4.14298	4.23907	4.88866	5.87791	6.30804	5.92294	6.21661	5.99033	5.96944	5.13975	4.89915	6.11408	7.16493	6.70672	6.95385
1100	NXPE3	7.76678	7.60186	7.95814	8.08423	8.01749	7.86895	7.32984	7.20115	7.36006	7.67318	7.82171	7.97185	8.19748	8.18533	8.03978
1101	OAS1	6.64041	6.56737	6.62247	7.53293	8.38845	7.47521	7.8002	7.89263	7.88679	8.36936	7.28086	8.23515	8.25594	10.052	7.59348
1102	OAS2	7.94779	7.98079	8.7207	9.48657	9.73309	9.49931	9.41851	9.34899	9.27858	9.23878	8.55432	9.34302	9.30297	10.4686	8.68143
1103	OASL	5.92822	5.75215	6.10041	6.26281	6.50544	6.15278	6.71604	6.91978	6.60027	6.44218	5.8264	6.49422	6.66645	7.75634	6.56331
1104	OCM	6.76523	6.83581	6.54673	6.64249	6.7331	6.71131	5.78931	6.19985	5.99596	6.69768	6.68433	6.68433	6.75716	7.02657	7.04092
1105	OCRL	6.41342	6.3281	6.51787	5.84024	6.0341	5.78095	5.57957	5.42273	5.27087	6.15457	6.21762	6.03349	5.29839	6.00107	5.58939
1106	ODC1	7.78178	7.73501	8.22045	8.75668	8.91463	8.96369	8.42409	9.20099	8.63791	8.83867	9.33871	9.46275	9.89962	9.58163	10.0577
1107	ODF2L	7.10302	7.19762	7.28433	7.83311	7.98605	8.00313	7.96599	8.27385	8.25252	7.88299	7.55968	7.72801	8.19624	8.43277	8.08088
1108	ODF3L2	6.88596	6.80629	6.81873	6.29042	6.31756	6.12778	6.56214	6.51329	6.48236	6.56175	6.66355	6.63078	6.02939	6.06263	6.3085
1109	ODZ1	6.81638	6.10269	6.67421	7.03236	6.94292	6.89021	5.55184	5.63378	5.68628	6.50081	6.53092	6.52356	6.49879	6.53092	6.53092
1110	OGDH	8.30667	8.19293	8.25995	9.72051	9.9477	9.7649	9.59743	10.0708	9.7378	8.29961	8.2486	8.75059	9.84798	9.78068	8.7705
1111	OGFOD1	7.63253	7.8124	7.88327	8.48432	8.50426	8.42432	8.18927	8.15531	8.18824	8.08545	8.15627	8.19271	8.19812	8.39337	8.32145
1112	OGFRL1	7.19623	7.12155	7.0958	7.93725	8.0418	8.18606	8.89518	8.46478	8.78452	7.87477	8.1208	8.1208	8.61785	8.28649	8.20931
1113	OPTN	7.99692	7.83043	7.86939	9.04508	9.03252	8.80449	8.52595	8.71158	8.65578	8.72356	8.64418	8.46362	9.40234	9.30205	9.47982
1114	OR10G8	4.92626	4.71011	4.73823	4.34849	4.18455	4.28907	4.81427	4.94012	5.04398	4.60914	4.4732	4.43319	4.59586	4.48147	4.60275
1115	OR13C4	5.24846	4.96382	5.05543	4.5937	4.83277	4.69852	5.65939	5.7407	5.49851	5.1473	4.32522	4.42857	4.64167	4.89742	4.96382
1116	OR4K2	4.75533	4.20375	4.50496	4.30221	4.48437	4.2624	4.98784	4.95692	5.04587	4.37576	4.2306	4.45949	5.17531	4.82478	5.71197
1117	OR52D1	5.58195	5.30705	5.51983	5.23764	5.2111	5.18472	5.89198	5.7908	5.62679	5.46319	5.2831	5.46319	5.43632	5.36689	5.2617
1118	OR5B21	5.02811	4.97108	5.19935	5.58539	5.64456	5.66396	5.22522	5.7404	5.56276	4.86103	4.99157	5.1035	4.64531	5.59857	5.08976
1119	OR6K6	5.16657	4.58772	4.9543	5.01363	4.91632	4.80494	5.54511	5.75411	5.74072	5.03184	4.92077	4.97839	5.16959	4.95916	5.01709
1120	OR8G1	5.93421	5.95893	5.49972	5.41129	5.30082	5.41408	6.09067	6.30543	5.91896	4.98258	4.79414	4.9669	5.52542	5.93948	6.11359
1121	ORMDL2	7.74842	7.77825	8.2999	9.02731	9.18622	9.14247	9.10653	8.94925	8.77463	8.34949	8.28401	8.39104	8.76615	8.83093	8.34464
1122	OSBPL3	6.96565	6.48501	6.38547	7.63303	8.01208	7.90672	8.04273	7.97814	8.20108	6.70723	7.14969	6.92596	7.94605	7.82827	7.86078
1123	OXNAD1	10.7824	11.1192	10.8722	10.3284	10.3308	10.4034	9.50948	9.77918	9.53455	10.5308	10.4299	10.5279	10.189	10.1697	9.82332
1124	P2RX4	7.35167	7.29525	7.48056	7.96856	7.95378	7.83041	8.05266	8.04123	7.9912	7.52546	7.67213	7.72084	7.96264	8.07594	7.34206
1125	P2RX7	6.40754	6.55881	6.25815	7.12783	7.29822	7.44498	7.15743	7.74578	6.81252	6.88346	6.17587	6.705	7.62232	7.59305	7.15756
1126	P2RY14	5.60645	6.03863	5.94329	7.11341	6.81925	7.28187	6.62343	6.3851	7.46028	5.97153	6.13894	5.98745	6.57041	7.05339	7.26154
1127	P4HB	9.26643	9.17543	9.50629	10.1945	10.1484	10.0472	10.3191	10.1925	10.1577	9.96524	9.6617	10.2031	10.0572	10.0427	10.0522
1128	P4HB	8.5674	8.51869	8.96605	9.35748	9.43729	9.55309	9.74088	9.5337	9.67031	8.90965	9.04347	9.69467	9.4335	9.42155	9.54972
1129	PAFAH1B1	8.2533	8.52379	8.63347	9.184	9.36336	9.22144	8.84894	8.96075	8.75858	8.69949	8.85872	8.67145	9.2393	9.11911	9.39962
1130	PAK1IP1	5.95076	6.02459	6.02829	6.99785	6.97584	7.01734	6.80473	6.71188	6.45504	6.5756	6.87134	6.87443	6.94374	7.07014	6.62368
1131	PAM	5.94704	6.09191	5.64164	6.69506	6.72764	6.66181	7.32519	7.12865	7.145	6.44184	6.70655	6.26323	6.76973	6.94783	7.06339
1132	PAPSS1	6.47171	6.2462	6.41754	7.24798	7.15636	7.62445	6.98841	7.21629	7.00776	6.28574	6.21905	6.48203	7.24906	7.30227	6.66963
1133	PAR5	7.05802	7.17679	7.26783	7.27123	7.23105	7.35261	6.53455	5.97262	6.3686	7.59412	7.69927	7.11373	7.38852	7.18907	7.84007
1134	PARK2	6.84238	6.84113	7.01992	6.47748	6.43002	6.51049	5.86163	6.16798	5.97092	6.83612	6.80309	6.75666	5.92249	6.46467	6.32639
1135	PARP1	7.58044	7.58796	8.21644	9.40024	9.36052	9.27426	8.96022	9.0386	8.89403	8.64374	8.59291	8.79996	9.45335	9.41366	9.04231
1136	PARP12	9.01263	8.90396	9.106	9.47758	9.66129	9.52086	9.64167	9.78846	9.66579	9.70853	9.64411	9.78452	9.85055	10.3719	9.88236
1137	PARP4	9.30297	9.42214	9.73272	10.5901	10.5879	10.4473	10.2739	10.3956	10.021	10.0931	9.90689	9.87749	10.358	10.6414	10.1854
1138	PARP8	10.3615	10.4361	10.2797	10.7215	10.3925	10.5542	11.1093	11.1246	11.0074	10.691	10.4903	10.4688	10.4662	10.7468	10.6337
1139	PAWR	5.33413	4.67448	4.98892	5.78821	5.57278	5.68091	4.81312	5.08799	5.06299	5.21535	5.51874	5.33822	5.58172	5.86448	5.38415
1140	PBXIP1	8.09575	7.88945	8.04709	8.75363	8.7068	8.65137	8.48221	8.53154	8.59337	7.93312	7.98558	8.02337	8.55267	8.61149	8.69693
1141	PCBD1	5.93426	5.95367	5.70454	6.62869	6.70556	6.41186	6.624	6.67546	6.48602	6.23391	5.88096	6.18598	6.40132	6.28305	6.06624
1142	PCDHB11	4.69908	4.71568	4.54647	4.36595	4.29906	4.44992	4.84908	4.9836	4.91919	4.65998	4.53073	4.65027	4.30069	4.2956	4.41427
1143	PCNXL2	7.86518	8.0713	7.98948	8.61899	8.69438	8.69751	8.27267	8.35049	8.30863	7.84711	8.06921	7.93498	8.44321	8.68029	8.4951
1144	PCSK5	8.77616	8.4438	8.30267	7.07093	7.12596	7.29313	6.48526	6.18009	6.2885	7.9625	7.91477	7.75165	6.91154	7.24227	6.07254
1145	PCYOX1	6.65913	6.79341	7.52221	8.39676	8.24567	8.37007	8.13748	7.99662	7.8082	7.77591	7.79315	7.74888	7.66832	7.55332	7.2894
1146	PDCD10	6.36265	6.52071	6.69876	7.24731	7.37092	7.31342	7.1714	7.29516	7.11741	6.6292	6.72016	6.87363	7.43198	7.46825	7.61884
1147	PDE3B	9.44421	9.36053	10.0676	9.60646	9.37433	9.51821	8.08176	8.6833	8.66145	9.65108	9.66481	9.90128	9.53684	9.55472	10.3654
1148	PDE4D	7.13627	7.17751	6.728	5.8712	6.01793	5.98245	6.56897	6.65873	6.65873	6.54783	6.60556	6.66791	6.88611	6.86398	7.28967
1149	PDE4DIP	8.35085	8.76135	8.84618	9.66266	10.1011	9.85347	9.41505	9.1921	9.24864	8.96067	9.05642	8.82122	9.70095	9.89516	8.90266
1150	PDE9A	7.78074	7.76199	7.86839	6.91771	7.35731	7.24247	7.01471	6.95667	6.8938	7.50455	7.33635	7.45178	7.78098	7.62834	7.18225
1151	PDIA6	7.52861	7.31201	7.56745	8.51465	9.03777	8.57814	8.98431	9.32628	8.66311	7.91326	7.95563	8.57542	9.10696	9.16835	8.77553
1152	PDK1	10.2685	10.1356	9.92726	8.74968	9.03499	8.98795	7.82875	8.20324	7.88455	10.2711	10.0314	10.1054	9.15996	9.17101	8.91714
1153	PDZD2	6.0001	6.01271	6.04965	5.3185	5.39367	5.56622	5.52762	5.87929	5.90222	5.65456	5.72203	5.5853	5.11736	5.21499	5.35472
1154	PDZD4	5.59018	5.3977	5.59445	6.35107	5.99166	6.18584	6.80411	6.70616	6.47489	5.75487	5.65548	5.84558	5.60276	5.94682	5.40515
1155	PDZRN3	4.95391	4.83034	4.91542	4.25264	4.39488	4.18506	4.86519	4.50397	4.56292	4.69048	4.36998	4.72398	3.95638	4.07604	4.21532
1156	PEA15	7.59562	7.52201	7.86255	8.24188	8.51453	8.52858	8.72637	8.5562	8.49854	7.93365	7.65417	7.95388	8.51431	8.46435	7.24208
1157	PEAK1	7.19378	6.92281	7.34669	6.67053	6.49651	6.77151	6.21481	6.15452	6.25781	7.3402	7.42759	7.19544	6.93083	7.02351	6.92936
1158	PECAM1	9.34911	9.17612	9.0807	6.40146	7.73942	7.76978	6.83295	6.86057	6.90046	8.99658	9.23609	9.86807	7.9957	7.87736	6.58142
1159	PEPD	7.92186	8.21917	8.20575	8.8286	9.12451	9.07923	8.96254	8.96995	8.83701	8.12706	8.54319	8.65194	9.26987	9.01957	8.96306
1160	PER1	10.985	10.791	9.80295	8.83346	8.00628	8.19841	8.8858	9.5007	9.63629	9.19765	9.67131	9.48197	9.45513	9.63463	9.88587
1161	PERP	6.46725	6.78085	6.80295	6.98614	7.3598	7.21501	7.99094	8.11054	8.34798	6.85154	6.69497	6.67147	7.20387	6.95598	7.3517
1162	PEX11B	8.32197	8.1791	8.50497	9.19039	9.30296	9.18195	9.11766	8.91839	8.88675	8.96803	8.77873	8.8755	8.49999	8.83706	8.59676
1163	PFKL	7.80182	7.88637	7.96004	8.60578	8.58421	8.57143	8.28691	8.62063	8.29064	7.61007	7.88093	7.94073	8.60864	8.43956	8.31502
1164	PFKP	6.92498	7.4025	7.51617	8.66067	8.47155	8.78672	8.31109	8.65422	8.46414	7.64861	7.73695	7.81794	8.54194	9.15601	8.60387
1165	PGAM1	7.38727	7.33052	8.11882	8.72186	9.01683	8.9294	9.05989	8.86493	8.79496	8.48836	8.51632	8.93679	8.76616	8.97245	8.78494
1166	PGAP1	7.02416	7.06069	6.59697	7.14233	7.41963	7.18015	6.25138	6.52688	6.38023	7.56079	7.05861	7.82325	8.1828	8.55336	8.30485
1167	PGM2L1	6.66852	6.72063	6.63064	7.27336	7.39888	7.29737	6.58981	6.69533	6.99794	6.81389	6.55947	6.5271	7.65287	7.16103	7.08233
1168	PGRMC1	7.65519	7.69557	7.88038	8.63801	8.61623	8.60834	8.41101	8.92076	8.5996	8.57321	8.97742	8.1515	8.9382	8.75969	9.09214
1169	PHACTR2	7.30787	6.89684	7.27125	8.70776	8.90469	8.71905	8.98315	8.69026	8.90755	7.63743	7.63896	8.10459	9.11803	8.88233	9.07618
1170	PHF23	5.70347	5.74335	5.91513	6.51342	6.79726	6.17348	6.43622	6.45665	6.38842	5.72483	5.72879	5.73362	5.68864	6.00036	5.97719
1171	PHLDB1	5.62738	5.68422	5.52199	5.09436	5.10552	4.94212	5.3342	5.48679	5.08929	5.38019	5.27953	5.42161	5.05996	4.92971	5.27953
1172	PHLDB3	7.17833	6.81979	6.84951	6.18386	6.13304	6.28864	6.34287	6.27122	6.48716	6.34287	6.37602	6.43912	6.20744	6.18604	5.91468
1173	PHLDB3	7.53908	7.63897	7.26625	6.4942	6.41243	6.45996	6.74976	6.75184	6.53949	6.72932	6.72932	6.72932	6.55187	6.39138	6.44832
1174	PHTF1	5.30638	5.48225	4.97715	5.93894	6.13133	6.2051	6.5302	6.56312	6.34795	5.56229	5.58944	5.6265	6.10851	6.42896	5.65608
1175	PHTF2	7.84752	7.98817	7.74647	8.6182	8.94991	8.66564	8.66569	9.00556	8.62326	7.87393	8.18506	8.02822	9.01852	9.12486	9.24222
1176	PIBF1	8.69567	8.87246	8.50777	8.30405	8.36583	8.46839	7.87324	7.84097	7.98452	8.07071	8.26193	8.05684	8.33284	8.31325	7.91725
1177	PICALM	9.39218	9.62925	9.39	9.81615	9.83083	9.87698	10.1777	10.1369	10.0561	9.72253	9.76637	9.87909	10.093	10.0472	10.0746
1178	PIEZO1	8.15662	7.80793	7.8786	9.422	9.36244	9.24799	9.18085	9.34412	9.33666	8.0129	8.26006	8.25446	9.14374	9.21507	8.74427
1179	PIGN	7.14074	7.03463	7.17173	7.72891	7.59555	7.83656	7.02025	7.06596	6.93867	7.20556	7.05986	7.27526	7.82536	7.54036	7.12007
1180	PIGS	8.32537	8.23961	8.42155	9.01068	9.08998	9.08995	8.92868	8.86349	8.89848	8.5423	8.75037	8.82855	8.89718	9.1001	9.30044
1181	PIK3IP1	10.9674	11.2774	10.7061	10.385	10.4957	10.3597	9.45273	9.98155	9.58927	10.7084	10.8309	10.7402	10.453	10.5195	10.5773
1182	PIK3R4	7.96954	7.85563	8.14484	8.58211	8.72126	8.54575	8.28955	8.11458	8.26204	7.87843	7.85917	7.99789	7.81528	8.20651	8.66856
1183	PIM1	9.17724	9.17249	9.5478	10.2777	10.3725	10.5279	10.2785	10.0137	9.93024	10.3405	10.3395	10.2774	10.163	10.1528	9.70267
1184	PIM2	10.0936	9.95173	10.2642	10.8527	10.8455	10.7197	10.1922	10.2684	9.93345	10.7501	10.9371	10.741	10.5022	11.0389	10.4459
1185	PITPNA	7.96043	7.63331	7.82254	8.68507	8.8103	8.6801	8.66179	8.70252	8.43254	8.17598	8.16692	8.09596	8.6612	8.74664	8.38574
1186	PITPNM1	7.72526	7.69437	7.76974	8.30294	8.32078	8.20077	8.14863	8.16977	7.96905	7.4702	7.50014	7.63234	8.02993	8.215	7.67181
1187	PKM	9.35729	9.18579	9.22968	10.1832	9.9929	10.0563	9.48809	9.62315	9.46335	9.39922	9.43098	9.50104	9.96651	9.89646	9.38327
1188	PKP4	6.61868	6.32963	6.62571	7.22813	7.37852	7.18422	6.98169	6.91645	7.05705	6.37686	6.40244	6.67404	7.05713	6.82691	6.72964
1189	PLA2G2C	6.05677	5.92936	6.14206	5.61583	5.49356	5.6763	6.20691	6.33554	6.23475	5.81283	6.04694	5.88019	5.5802	5.29778	5.43436
1190	PLAC8	11.6043	11.592	11.8376	11.258	11.5067	11.5902	11.0041	10.9217	10.6717	11.7747	11.7579	11.9973	11.6159	11.888	11.8903
1191	PLAG1	7.14935	7.31452	7.66514	7.16807	7.11301	7.27845	4.97725	5.77022	5.59908	7.41405	7.09575	7.7415	6.61836	6.75606	6.87258
1192	PLCB1	5.9286	5.36892	5.4996	6.16266	6.25899	6.401	7.77988	7.50756	7.63213	5.54373	6.23393	6.25009	5.94713	6.46776	6.25899
1193	PLCL1	8.46353	8.48798	8.02557	7.50064	7.22654	7.44546	6.04264	7.14512	6.56602	7.85557	7.66621	7.90749	7.9459	7.68495	7.60266
1194	PLEK	4.85553	5.33403	5.22017	6.49791	6.35372	7.55823	8.74693	7.65293	7.80974	7.63207	7.31873	7.39694	7.91227	7.57565	6.49093
1195	PLEKHA5	4.91471	5.05123	5.02283	6.11164	6.67603	4.95884	6.9598	7.01852	7.08991	5.09739	5.60925	4.8224	5.94478	6.03477	6.07127
1196	PLEKHB1	7.74643	7.96116	8.32385	7.79305	7.88597	8.01859	7.42493	7.31945	7.28436	8.18019	7.98927	8.251	7.51308	7.59509	6.92724
1197	PLEKHG3	5.35629	5.36671	5.19376	6.58322	6.46961	6.40093	7.27774	7.02366	7.11139	5.55939	5.46067	5.50508	6.03349	5.92775	5.75884
1198	PLK1	5.55751	5.56765	5.74132	6.13116	6.31344	6.23968	6.38776	6.32393	6.32681	6.01526	5.9083	6.45979	6.89813	6.49965	6.83817
1199	PLK2	5.894	5.95361	6.00628	4.95001	5.01658	5.14	4.69478	5.0162	5.16118	4.30322	5.11053	4.95955	5.133	5.83579	5.33564
1200	PLK5	6.05272	6.16171	6.03448	5.62842	5.44006	5.37576	5.96261	5.78556	5.7507	5.73043	5.82747	5.73627	5.49058	5.4517	5.43274
1201	PLOD3	6.973	6.91515	6.88227	7.83998	7.84164	8.0064	8.02863	7.92561	7.86107	7.26931	7.24663	7.19221	7.52427	7.76124	6.90884
1202	PLP2	10.6458	11.0779	10.8444	11.5867	11.6713	11.7066	11.5572	11.8197	11.717	10.7685	10.9406	11.1597	10.9941	11.4341	11.0049
1203	PLXDC1	10.033	9.77166	10.0298	9.34123	9.07306	9.17632	7.92785	7.74643	8.47826	9.66641	9.545	9.31996	8.39017	8.31709	8.29012
1204	PLXNC1	7.50104	7.34551	7.04522	8.30132	8.48436	8.30253	8.54446	8.20595	8.36736	7.47123	7.89618	7.56114	8.36056	8.61746	7.66012
1205	PLXND1	6.28162	5.82117	6.00554	6.58357	6.87413	6.77237	7.15154	7.34758	7.51735	6.59325	6.70823	6.64571	6.8128	7.42499	8.05837
1206	PNP	7.05963	6.89229	7.13703	8.55984	8.30726	8.31676	8.36912	8.49111	8.41957	7.39775	7.80078	7.77301	7.83121	8.34866	7.81599
1207	POGLUT1	6.92434	6.76441	6.81382	7.31401	7.38168	7.40799	6.9654	7.12229	7.03645	6.6976	7.03645	6.71652	7.02593	7.20301	6.88716
1208	POLH	7.3248	7.55701	7.77181	9.04103	8.94926	8.99101	8.81832	8.7555	8.7146	7.59544	7.88574	7.82059	8.07689	8.7453	7.77679
1209	POLM	7.84404	7.87795	7.9789	8.16336	8.13231	8.10217	7.58096	7.64909	7.59633	7.7496	7.88693	8.09476	7.80496	7.88853	7.61813
1210	POLR2B	8.65598	8.64243	8.92739	9.94927	10.0527	9.783	9.71625	9.59883	9.48315	9.30791	9.41702	9.25456	9.67786	9.75925	9.98577
1211	POP1	4.70709	4.88689	4.75046	5.39108	5.59393	5.53104	4.89812	5.17811	5.02692	5.14178	5.14018	5.00062	4.83901	5.10368	4.89229
1212	POT1	7.24918	7.23472	7.40698	7.47193	7.42081	7.47626	6.79934	6.7961	6.88228	7.05332	6.74603	7.10675	7.21486	7.44362	6.71417
1213	PPAP2A	7.19316	7.7124	7.47082	6.94248	6.74043	6.91235	5.80414	5.90633	5.56285	7.39326	7.3199	7.53325	6.96746	6.82226	6.32541
1214	PPAPDC2	6.69631	7.33206	7.15568	7.39059	7.49027	7.33206	6.18527	6.53175	6.78249	8.18384	8.05855	7.71724	7.3992	7.40367	7.22255
1215	PPARG	4.60318	4.75781	4.72052	4.65801	4.96718	4.95226	5.48517	5.60868	5.52564	4.31153	4.60721	5.07504	4.44048	4.85937	4.88161
1216	PPM1K	7.78206	7.60346	7.34754	7.53944	7.67078	7.62506	7.06252	7.02121	6.98999	7.79293	7.73472	7.69604	7.57836	8.14023	7.79649
1217	PPP1CA	8.49492	8.0539	8.61926	9.82884	10.2139	10.0645	10.3216	10.0986	9.81974	9.4555	9.41342	9.7324	9.7324	9.84951	9.2646
1218	PPP1R18	7.31653	7.20069	7.48447	7.96264	7.96753	8.06475	8.35327	7.82854	8.28632	7.4525	7.32924	7.5482	7.69413	7.81245	7.44816
1219	PPP1R8	7.73649	7.53523	7.67957	8.2493	8.33708	8.19617	8.10496	7.71887	7.72777	7.75845	7.933	8.02126	8.14723	8.06773	8.25186
1220	PPP1R9B	6.96405	7.09037	7.11712	7.32111	7.56506	7.43721	7.73712	7.70443	7.57262	6.99749	7.11896	6.96924	7.29257	7.31352	7.20473
1221	PPP2R2B	6.02083	6.2333	5.91594	6.4511	6.5037	6.73944	7.79017	7.31965	7.15282	6.90477	6.30591	6.26124	5.81574	6.35745	5.90646
1222	PPP2R2D	8.92192	8.88114	8.81883	8.64178	8.69864	8.60542	8.25436	8.25345	8.10152	8.59253	8.62999	8.51469	8.3583	8.54376	8.94681
1223	PPP3CA	8.28522	8.25842	8.1641	8.7028	8.88266	8.64614	9.07245	9.34097	9.28563	8.03105	8.38646	8.24632	8.63644	8.47755	8.26173
1224	PPP4C	7.34267	7.13706	7.34537	7.99634	8.0203	7.86126	7.89907	7.89907	7.85565	7.9217	7.89345	7.88873	8.12037	8.99239	8.09084
1225	PPP4R1	6.74517	6.54366	6.35981	7.48988	7.63893	7.4488	7.7269	7.83236	7.82114	6.70865	6.58536	6.70164	7.7177	7.72943	7.55798
1226	PPT2	6.95775	6.70979	6.81701	6.60594	6.38331	6.57266	6.07937	6.20245	5.95508	6.72088	6.66957	6.61542	6.31937	6.40742	6.10678
1227	PPT2	6.95249	6.71321	6.82243	6.60122	6.38788	6.57436	6.08691	6.17294	5.97599	6.75826	6.69418	6.60604	6.29553	6.45145	6.12453
1228	PPY2	5.65332	5.56532	5.70979	5.12718	5.11352	4.96363	5.43389	5.55131	5.46665	5.54281	5.33305	5.15241	5.08667	5.14505	4.96223
1229	PQLC3	8.6283	8.9131	9.05138	9.62515	9.68925	9.67695	9.67289	9.63188	9.42032	9.0343	9.04277	9.05834	9.50567	9.6843	9.14956
1230	PRDM1	7.81721	8.16545	7.22854	9.30426	9.53723	9.35594	10.3379	10.2158	10.1993	9.34693	8.47712	8.5049	9.69349	9.37534	9.34241
1231	PRDM8	7.78941	8.03259	8.0086	8.62154	8.39358	8.47008	8.99125	8.74105	8.92902	8.18539	8.10741	8.39358	8.3216	8.36328	7.56876
1232	PRDX1	7.70275	7.74453	7.95772	8.80136	8.97699	8.83702	8.94671	8.96558	8.59385	8.1248	8.18937	8.30387	9.02704	8.92582	8.7243
1233	PRDX3	6.94501	7.20568	7.32286	8.52489	8.45994	8.43224	8.14942	8.30359	8.01093	7.50258	7.46787	7.71875	8.49593	8.50429	8.15438
1234	PREX1	8.17905	7.17927	7.41594	9.79722	10.0392	9.92675	9.79011	9.81695	9.95719	8.67635	9.02757	8.89422	10.228	10.0301	9.91542
1235	PRF1	7.11179	6.47899	7.16328	7.60635	8.27039	8.18933	10.5852	9.34538	9.37743	9.56913	8.44884	8.69544	8.106	8.59746	7.55014
1236	PRG4	5.44506	5.2776	5.31617	6.8385	6.40935	7.02712	5.17238	4.70754	5.1002	5.42609	5.27147	5.35218	6.53983	7.05261	6.27496
1237	PRKAG1	8.04494	8.17791	8.23081	8.78944	8.92989	8.69604	8.69469	8.57581	8.58618	8.13856	8.25935	8.51317	8.71151	8.81455	8.78609
1238	PRKCA	9.5249	9.85238	9.6558	9.59695	9.58315	9.7842	8.5014	8.78921	8.76951	9.49332	9.64704	9.81579	9.3282	9.24752	9.61002
1239	PRKCB	9.22444	9.31894	9.43298	10.0681	10.2177	10.2215	9.68525	9.66487	9.61577	9.53196	9.60687	9.87242	10.334	10.2675	10.3831
1240	PRMT10	9.77204	9.8474	7.90635	7.60851	7.54287	7.58032	6.83515	7.14678	6.9582	6.76253	7.04418	7.0813	7.38922	7.90946	8.28421
1241	PRNP	9.17942	9.37147	9.28128	9.65829	9.80099	9.842	10.423	10.5909	10.5143	9.29128	9.15679	9.62719	9.61558	9.62353	9.47777
1242	PROSER1	8.71826	8.74291	8.97819	9.55298	9.38551	9.42785	9.44328	9.37075	9.37075	9.43983	9.22929	9.37075	9.45739	9.50019	9.95279
1243	PRPF19	8.5406	8.43014	8.57146	9.18066	9.25856	9.2224	8.97025	8.87134	8.61128	8.65376	8.77824	8.76889	9.08501	8.94161	9.14271
1244	PRPS2	8.29155	8.3818	8.18934	8.52653	8.64999	8.55663	8.10234	7.88608	7.93253	8.40806	8.38194	8.62914	8.72748	8.6972	8.60571
1245	PRR3	7.50924	7.54231	7.43256	7.37877	7.44739	7.2867	6.96248	6.75728	6.82451	7.70381	7.95285	7.75941	7.26379	7.70153	7.47816
1246	PRR5L	6.24728	6.0582	6.18335	7.29538	7.75229	7.01759	8.14722	8.30079	8.04063	6.9717	6.25744	6.23422	6.41969	6.75028	6.03999
1247	PRRT1	6.94496	6.91975	6.69807	6.17169	6.12676	6.06256	6.22504	6.43174	6.2875	6.4597	6.49693	6.36612	6.09653	5.98482	6.08814
1248	PRRT1	6.87673	6.87815	6.68756	6.20653	6.08991	6.0444	6.24829	6.41693	6.26286	6.43906	6.50857	6.42691	6.0727	5.9199	6.13467
1249	PRSS27	7.30669	7.28431	7.22313	6.85354	6.73156	6.70959	7.14773	7.07	7.16043	7.19304	7.24833	7.12596	6.93903	6.83155	7.02721
1250	PRUNE	7.39524	7.48336	7.71562	8.37174	8.14824	8.30991	7.6537	7.72691	7.90357	7.55857	7.84882	7.73921	7.82819	7.86172	7.95179
1251	PSEN1	8.70521	8.64785	8.80843	9.25976	9.34651	9.24573	9.11164	9.2885	9.01789	8.95537	8.86593	8.91633	9.36164	9.30949	9.50797
1252	PSENEN	8.26521	8.26135	8.27353	8.98917	8.9361	8.98898	9.12886	9.03523	8.69215	8.57255	8.29143	8.65575	8.93168	8.71865	8.28706
1253	PSG11	3.94455	3.54498	3.32226	3.08807	2.84233	3.16322	3.80097	4.07952	3.79957	3.35013	3.31781	3.55524	3.32405	3.49173	3.687
1254	PSMA4	8.37305	8.31529	8.39214	9.13154	9.18176	9.17555	8.97871	9.25817	8.80636	8.81151	8.81349	9.1326	9.58431	9.5132	9.48632
1255	PSMB2	8.95158	9.13972	9.0866	9.62407	9.67088	9.57307	9.69033	9.84834	9.70329	9.7321	9.60932	9.731	9.83258	9.9137	9.75365
1256	PSMB3	8.15943	8.08043	8.22074	8.78437	8.90856	8.98513	8.80315	8.83367	8.67372	8.29076	8.21366	8.46254	9.0748	9.08277	8.9445
1257	PSMB8	8.11155	8.02286	8.10852	8.54244	8.66871	8.54296	8.63282	8.76969	8.34984	8.36766	9.05379	8.59825	8.56045	9.18498	8.29275
1258	PSMC5	7.45011	7.35713	7.57422	8.08011	8.18341	8.06962	7.99614	7.94833	7.80689	7.49459	7.50001	7.85331	8.13061	8.07901	7.8706
1259	PSMD1	7.49443	7.4307	7.63521	8.31325	8.3876	8.14633	7.97707	7.94467	7.92761	7.47979	7.5449	7.66232	8.16102	8.47206	8.14772
1260	PSMD5	7.88749	8.00498	8.09097	8.56488	8.62595	8.63679	8.17884	8.34197	8.17222	8.05714	8.15207	8.16033	8.48454	8.60502	8.90975
1261	PSME3	9.03859	9.06645	9.25073	9.7128	9.70118	9.73078	9.64305	9.52382	9.57565	9.24404	9.40992	9.54289	9.54604	9.7738	9.75144
1262	PTCD3	9.58922	9.67619	9.53122	9.67092	9.70007	9.5805	9.07819	9.05929	9.09994	9.5293	9.64998	9.46264	9.46167	9.5218	9.54704
1263	PTGDR	5.88615	5.91137	5.82666	5.79133	5.85144	6.28241	8.18986	7.16602	7.38499	7.27473	6.82955	6.25493	5.73145	5.87157	4.96079
1264	PTGER2	6.91174	7.14821	6.69045	9.52253	9.6149	9.72826	9.85053	9.31721	9.54	7.21944	8.24845	8.46368	9.11421	9.22591	7.5791
1265	PTGER4	11.3437	11.495	10.3549	9.39965	9.05261	9.29807	9.64073	10.2408	10.3122	8.30225	9.19844	8.92102	9.83518	9.99095	9.94685
1266	PTK2	6.61656	6.71175	6.60385	6.31907	6.18142	6.8384	4.82177	4.91914	4.85056	6.40608	6.50076	6.50287	6.04535	6.21343	6.09257
1267	PTP4A1	10.4741	10.7879	9.73887	8.86663	8.81076	8.88248	8.79332	9.14424	9.11046	9.13163	9.4269	9.31777	9.42911	9.32561	9.3653
1268	PTPLA	5.0853	5.09716	5.07478	5.25155	5.1851	5.40769	5.67254	5.68188	5.70435	5.22974	5.19429	4.93523	5.22607	5.19953	4.78522
1269	PTPLAD1	8.01494	7.79474	8.31036	9.05646	9.23485	8.96963	8.81417	8.75844	8.86446	8.23773	8.36489	8.67208	8.47316	8.93294	8.7661
1270	PTPN13	4.72601	4.78596	4.88506	6.34232	7.57942	7.19731	6.92081	8.33803	7.8955	4.61462	4.90731	5.02279	7.10216	8.19493	8.31209
1271	PTPN9	7.73222	7.64388	8.03173	8.20552	8.34034	8.457	8.53388	8.54435	8.56201	7.58647	7.82711	7.88786	8.07972	8.24605	7.67015
1272	PTPRCAP	9.89076	9.77707	9.83325	10.351	10.4774	10.2819	10.3615	10.1255	10.2017	9.7727	9.82048	9.78164	10.2093	10.1398	10.0889
1273	PTPRO	5.70519	5.17075	5.19088	5.65804	5.54593	5.45091	4.79432	4.5972	4.67377	5.13256	5.15648	5.00848	5.42187	5.28402	4.98023
1274	PYHIN1	8.35273	9.03966	9.18722	10.1172	10.0785	10.1608	10.1796	9.94232	9.96908	9.84644	9.84147	9.54262	10.1483	10.4223	10.039
1275	PYY	6.90251	6.94451	7.10195	6.44026	6.03793	6.2631	6.87993	6.30963	6.54276	6.90045	6.65106	6.74429	6.28751	6.27207	6.40467
1276	QPCTL	7.5974	7.66002	7.55232	7.11876	7.01156	7.06518	7.49147	7.1957	7.26331	7.29618	7.32401	7.30483	7.01526	7.09769	7.00302
1277	RAB11FIP1	6.70114	6.71626	6.90569	7.63914	7.81078	7.71032	7.52613	7.78349	7.83869	7.31052	7.2783	7.35431	7.95037	7.92873	7.96323
1278	RAB11FIP2	9.22184	9.30064	9.21969	8.85455	8.96189	9.04571	8.51718	8.71079	8.58244	9.30161	9.37816	9.3723	9.22568	9.22591	9.63836
1279	RAB1B	9.40327	9.38208	9.39975	10.0489	9.94136	10.1361	10.1104	9.96769	9.82013	9.56971	9.46764	9.7884	9.99391	9.98862	9.7884
1280	RAB27A	6.88443	6.96691	7.40565	8.09409	8.67835	8.38481	8.71685	8.67563	8.6468	8.21484	7.77128	8.48247	8.55816	8.64545	8.67646
1281	RAB27B	6.47458	6.79185	6.37227	6.49614	7.12968	7.44188	7.64629	7.83075	7.57119	7.02755	7.49925	7.37778	8.09688	6.33617	6.9857
1282	RAB30	9.39115	9.2663	8.1161	7.62506	7.65039	7.73921	6.15998	6.04047	6.02268	8.45115	8.49312	8.73957	8.29291	8.29907	9.00414
1283	RAB31	6.05836	6.14226	5.87411	7.43826	7.1512	7.7482	6.55227	7.08023	6.7367	8.53364	8.36614	10.0308	9.31184	8.12934	8.496
1284	RAB35	8.04969	8.10242	8.1206	8.77302	8.78509	8.69245	8.56645	8.7346	8.46282	7.94303	7.99152	8.23912	8.77856	8.72668	8.96396
1285	RAB3GAP1	8.73719	8.77193	8.74169	8.57027	8.71553	8.43546	7.78007	7.70339	7.76254	8.14748	8.20081	8.2447	8.25018	8.45067	8.29014
1286	RAB3IP	7.1157	6.88235	7.2323	7.61162	7.82808	7.7256	7.00188	6.95558	7.13087	7.27424	6.96851	7.22621	7.39695	7.44966	6.88788
1287	RAB43	8.43286	8.55264	8.82987	8.37631	8.40569	8.54331	7.42604	7.61657	7.33554	8.11572	8.59371	8.50563	8.22588	8.42503	8.71348
1288	RAB43	7.64987	7.65954	7.77679	7.19759	7.29997	7.34419	6.71407	6.903	6.52175	7.32865	7.81306	7.67214	7.18684	7.20382	7.42145
1289	RAB4A	6.88976	6.98737	7.07395	7.46028	7.59209	7.69463	7.5427	7.52846	7.5482	7.24659	7.28405	6.95849	7.83604	7.56993	7.68287
1290	RAB7L1	8.04404	8.14697	8.13215	9.02088	9.07885	8.99279	9.24685	9.06187	8.97318	8.56411	8.2944	8.4192	8.58393	8.78369	8.41322
1291	RALA	7.692	7.45077	7.84502	7.90258	8.14032	8.15365	7.43396	7.42832	7.18276	7.27623	7.61619	7.54265	7.95644	7.70113	8.16566
1292	RALB	6.51108	6.49182	6.75084	7.19446	7.25696	7.25253	7.11113	7.33523	7.14126	6.72479	6.26948	6.68885	7.04219	7.36848	6.62039
1293	RALGPS2	6.63859	6.28826	6.59875	6.38652	6.45479	6.74798	5.0489	5.70923	5.25216	6.66388	6.62568	6.47027	6.23432	5.96954	6.28844
1294	RAP1GAP2	7.25271	7.29342	6.78358	8.19272	8.22231	8.07225	8.2642	8.16905	8.43435	7.70907	7.85281	7.82558	8.29011	8.46261	8.4238
1295	RAP2B	7.50294	7.67313	8.02207	8.62835	8.85843	8.68939	8.58278	8.76392	8.5886	7.88742	8.2816	8.13649	8.92405	8.6047	8.70587
1296	RAPGEF1	9.01865	8.73892	8.51663	9.47708	9.81313	9.67535	9.56318	9.34845	9.53033	8.8709	8.96129	9.09153	9.65785	9.82941	10.0568
1297	RAPGEF6	9.31995	9.38403	9.31459	9.22634	9.32482	9.24161	8.31539	8.55739	8.52212	9.24067	9.13018	9.18986	9.01719	9.26746	9.18986
1298	RARG	6.65582	6.29742	6.87706	7.39528	7.53233	7.37876	8.10973	8.12621	7.895	6.86481	7.30729	6.92595	6.95805	7.46798	7.63875
1299	RASA2	9.80825	9.74619	9.69314	9.49678	9.40444	9.48436	8.92365	8.72767	8.91429	10.1213	10.0576	10.0358	9.71258	9.62894	9.85938
1300	RASGEF1A	6.12866	5.82016	5.77283	5.78634	6.48798	5.85441	7.77481	7.32817	7.05293	6.13587	6.12866	6.05745	6.12866	5.90147	5.89735
1301	RASSF2	8.79461	8.78123	8.85123	9.48503	9.54945	9.44031	9.65969	9.72217	9.67295	8.55645	8.59095	8.95072	9.22176	8.96925	9.45335
1302	RBBP8	4.95307	4.82493	4.56934	5.55691	5.57304	5.53865	5.57096	5.71985	5.66998	5.33303	5.11722	5.79641	6.82807	6.46438	6.37958
1303	RBM11	6.40027	6.67631	6.24978	5.58265	5.31476	5.61333	3.25515	4.8323	3.70511	6.49422	6.85122	6.84747	5.02799	5.91576	5.61998
1304	RBM12B	6.43573	6.77395	6.86839	7.13076	7.21315	7.10569	6.46231	6.55059	6.51726	6.91267	6.79644	6.70324	6.8105	7.11361	6.52355
1305	RBM38	9.56948	9.58357	9.06999	8.34204	8.31871	8.3353	8.55394	8.40024	8.27479	8.57833	8.92806	8.83378	8.82218	8.69884	9.20307
1306	RBM38	6.92756	7.01973	6.6684	5.86655	6.09942	5.76664	6.27896	6.35833	6.30412	6.21739	6.46126	6.71763	6.05796	6.17994	6.30431
1307	RBM6	8.14702	8.03036	8.05013	8.97086	8.80899	8.72738	8.47375	8.37679	8.38737	8.22358	8.16375	8.43508	8.38784	8.24429	7.73147
1308	RBMS2	7.14357	7.39876	7.00491	6.20887	6.38366	6.48476	6.92604	6.96852	6.32587	6.99968	6.71165	7.08199	6.04021	6.7529	6.45134
1309	RBMX	10.3806	10.4336	10.2844	10.0832	9.94868	9.94963	9.69621	9.7739	9.69462	9.97704	10.1252	10.0903	10.0397	10.05	10.049
1310	RBX1	8.62452	8.68692	8.64364	9.00789	9.19146	9.23713	9.16101	9.29359	9.15339	8.90773	8.80796	9.01652	9.4165	9.32582	9.39581
1311	RCAN3	10.7305	10.6791	10.6408	10.4432	10.4408	10.5441	9.95984	10.1206	10.0301	10.4281	10.5616	10.5301	10.2891	10.3952	10.3203
1312	RCBTB2	5.77454	6.16692	6.18829	7.22876	7.24025	7.18378	6.93007	7.21994	6.95593	6.18796	6.06113	6.14453	6.70796	6.76961	5.82821
1313	RDX	6.20887	6.06156	6.09247	6.70633	7.17565	7.18863	6.78161	7.24226	6.67603	5.99446	5.40082	5.96645	7.19351	7.47278	7.06988
1314	RECQL	7.32625	7.20069	7.64019	8.45565	8.45378	8.34667	8.05654	8.05654	8.21256	7.88944	7.71992	7.86755	8.40793	8.60804	7.93951
1315	REEP3	6.80198	6.94741	7.21015	8.46237	8.69628	8.70139	8.71886	9.03469	8.9407	7.26561	7.40068	7.45365	8.45037	8.68818	8.6109
1316	REEP3	5.48836	5.40926	5.98862	7.24757	7.55524	7.39703	7.53618	7.92066	7.72699	5.47012	5.84259	5.99515	7.12698	7.33208	6.95908
1317	REEP5	8.62065	8.75097	9.27503	10.2603	10.4042	10.3278	10.7895	10.5719	10.7125	9.7511	9.88334	9.8087	10.2149	10.1591	10.1351
1318	RETSAT	7.19278	7.24343	6.87685	7.88051	7.99158	7.84354	7.94546	7.80527	7.66252	7.15766	6.98044	7.18852	7.47952	7.75558	7.2744
1319	RFC1	10.0875	10.3166	10.6788	9.68671	9.59062	9.99106	10.8142	10.4086	10.6287	10.2512	10.2417	10.3997	9.88455	9.82147	10.4948
1320	RFT1	8.0009	7.91778	7.99392	7.94078	8.0341	8.02763	7.43482	7.58974	7.3972	7.70871	7.93692	7.96029	7.87591	7.92202	7.91778
1321	RGL1	6.39313	6.10065	6.60273	6.8308	6.85822	7.13691	6.25149	6.23065	5.93105	6.0924	6.17491	6.39313	6.82621	6.86423	5.93024
1322	RGS1	11.7957	11.3923	10.9177	8.26481	8.31262	8.69678	9.05223	11.1607	10.1806	7.50095	8.20556	8.77202	10.1098	10.3898	10.9681
1323	RGS10	8.6301	8.7843	8.68439	7.97252	8.13268	8.19905	7.49478	7.71861	7.6108	8.09612	8.40382	8.25989	8.31789	8.06393	8.25225
1324	RHOQ	7.08384	6.96235	7.21522	7.73146	7.95017	7.83523	8.31276	8.03985	8.25644	7.86606	8.2788	8.27979	8.01202	7.95634	8.04272
1325	RHOU	6.02892	6.51154	6.02051	7.38584	7.47215	7.06901	8.60803	7.58566	8.04096	6.6554	6.53973	6.86976	7.02969	7.27899	6.65076
1326	RIC3	6.99173	7.24316	7.15831	7.32094	7.20914	7.1096	5.8513	6.06067	5.80144	7.35261	6.87611	7.41236	7.06341	7.51938	7.27173
1327	RIPK3	6.61493	6.68161	6.86383	7.5359	7.56618	7.23962	7.21518	7.12781	7.22468	7.04073	6.90284	7.001	7.23074	7.53637	7.11576
1328	RMI1	4.97287	5.3181	5.4806	5.88786	6.12533	6.06574	5.36854	5.11525	5.4441	5.3074	5.3825	5.00685	5.38627	5.73843	5.48449
1329	RNASE6	4.48619	4.56921	4.5192	5.37846	6.12221	5.56242	5.64148	5.08494	5.14595	4.54233	5.03459	4.9416	6.0099	4.89965	4.83663
1330	RNF138	9.29082	9.38267	8.82782	8.33206	8.10483	8.31187	7.54505	7.72923	7.73408	8.39322	8.4482	8.73419	8.72837	8.66321	8.89623
1331	RNF14	7.7638	7.9325	8.14031	8.69717	8.84606	8.68507	8.71548	8.54289	8.53066	8.06434	8.1885	8.13735	8.50971	8.47379	8.22553
1332	RNF144A	8.53472	8.32317	8.60367	7.89855	7.89707	7.89707	7.21759	7.42527	7.15195	7.89707	8.21727	8.15922	7.64741	7.99029	7.34577
1333	RNF157	9.90623	9.89504	9.85878	9.54673	9.59547	9.60085	9.37039	9.22971	9.10305	9.84104	10.0548	10.044	9.09689	9.43273	8.44787
1334	RNF175	7.21858	7.03267	8.16556	5.38802	5.68381	5.68157	5.16945	5.56986	5.34713	7.35164	6.63281	6.64349	5.36921	5.38718	5.40518
1335	RNF19B	7.40512	7.27567	7.3752	7.98405	8.16256	8.20699	8.08784	8.47219	8.36791	7.43194	7.51371	7.7643	8.03489	8.29608	8.04298
1336	RNF5	6.21914	6.30906	6.41939	7.03472	6.95462	7.05296	6.98439	6.72271	6.48834	6.46658	6.48422	6.61705	6.69404	6.92684	6.82419
1337	RNF5P1	6.1999	6.33157	6.48753	6.92184	6.89607	6.97538	6.89003	6.55101	6.51637	6.41773	6.54139	6.53258	6.61646	6.82013	6.7177
1338	RNF5P1	7.48059	7.53611	7.74334	8.41377	8.30415	8.40808	8.27346	7.88768	7.951	7.77837	7.81907	7.95867	8.04808	8.25158	8.1797
1339	RNPEPL1	8.22438	8.07238	8.24585	8.97071	8.99375	8.9112	8.94984	8.75341	8.7102	8.30934	8.55091	8.40481	9.07611	8.84116	8.70725
1340	RNU5E-1	7.14707	7.53268	7.04693	7.52639	9.54493	8.62763	9.02278	8.66526	9.38768	8.57744	9.14134	9.24324	9.3743	8.37859	7.37025
1341	RNU5F-1	2.54408	3.28777	2.81869	3.39794	4.71517	4.5088	4.47742	4.13256	4.72427	4.75368	4.21308	3.54311	4.76965	3.83856	3.69582
1342	RORA	9.92789	9.93452	9.61728	10.4037	10.3513	10.2043	10.4721	10.558	10.5961	10.0974	10.2625	10.0302	10.5461	10.8502	10.9588
1343	RORC	6.53374	6.60184	6.70681	7.3954	7.45755	7.37044	8.546	8.33929	8.32101	6.45855	6.95007	6.23037	7.20248	7.67726	7.37044
1344	RPE	6.94228	7.05839	7.08158	7.36714	7.62535	7.42082	6.95932	6.74628	6.79946	7.60457	7.12484	7.03576	6.96682	7.28892	6.79903
1345	RPL21	11.1306	11.088	11.1693	10.5669	10.5056	10.677	10.8325	9.72186	10.7447	10.7565	10.9928	10.963	10.5072	10.1513	10.5624
1346	RPL27A	6.94562	7.09062	7.49566	8.18445	8.2752	8.17212	8.23706	8.00247	7.7617	8.66705	8.85332	8.31153	8.09352	8.07575	7.83763
1347	RPN1	8.73096	8.52099	8.5654	9.14293	9.27681	9.36145	9.21373	9.23772	9.31721	8.89641	8.86769	9.09158	9.33417	9.39251	9.23294
1348	RPP25L	6.48267	6.20966	6.4988	6.95604	7.06444	7.1199	6.91225	6.97306	6.7012	6.7575	6.79177	6.58638	6.70479	6.68372	6.68291
1349	RPS13	12.1383	12.0191	11.8916	12.2415	12.1295	12.1826	11.5217	11.5243	11.3759	12.0146	12.1722	11.8119	12.0565	11.9502	12.0729
1350	RPS6KA1	8.46373	8.22979	8.5376	9.3537	9.37314	9.32376	9.25357	9.16846	8.95492	8.54232	8.63237	8.68025	9.13601	9.23253	8.45016
1351	RPS6KA3	9.71643	9.92362	10.136	10.7259	10.773	10.7744	10.8282	10.8948	10.8587	10.1003	10.0971	9.95235	10.4992	10.6694	10.7274
1352	RRAGC	6.95073	7.1468	7.4905	8.35527	8.35736	8.47237	8.06526	8.17238	7.98552	7.5367	7.51231	7.80458	8.1398	8.29049	8.309
1353	RRM2	4.477	4.59057	4.48569	5.00808	5.2227	4.89405	5.01153	5.23808	5.12288	5.04831	5.11997	5.87106	5.8584	5.22608	5.61128
1354	RRN3	11.2305	10.9352	10.9298	10.296	10.0952	10.1047	9.97355	10.1492	9.95724	10.924	10.8243	10.6508	10.5772	10.6696	10.8205
1355	RRN3P1	11.114	10.8283	10.764	10.1809	9.96947	10.0049	9.80018	10.0204	9.80653	10.7573	10.6676	10.5364	10.4268	10.5346	10.6577
1356	RRP1B	7.79475	7.75299	8.10883	8.53273	8.41328	8.40913	8.01574	7.84913	7.79722	7.87074	8.00279	8.12962	8.36767	8.42249	8.51092
1357	RSBN1L	6.88791	6.98927	7.14024	7.65152	7.82345	7.71441	7.34048	7.4086	7.39212	7.24104	6.7788	7.00065	7.23284	7.52074	7.24693
1358	RSPH9	5.03658	5.11357	4.91062	4.54584	4.31688	4.35117	4.55116	4.50732	4.76567	4.97167	4.74435	4.22049	4.43485	4.1796	4.21419
1359	RTKN2	5.70059	5.74534	5.63358	7.03756	7.24471	7.27709	7.13616	7.28226	7.02561	6.56352	6.61649	6.72752	7.84175	7.19728	6.89918
1360	RTL1	5.44375	5.08813	5.2347	4.5778	4.46436	4.6225	4.73396	5.05702	4.82118	4.85134	4.78871	4.86335	4.4989	4.80395	4.87063
1361	RUNX2	8.62091	9.17194	8.77257	9.15735	9.18491	9.40493	10.1575	10.1747	10.0265	8.469	8.83631	9.07931	9.20824	9.391	8.32052
1362	RUNX3	10.1268	10.1491	9.98963	9.85221	9.83345	9.87447	10.4389	10.3516	10.4008	10.4534	10.2533	10.1948	10.0228	10.1588	10.2826
1363	RUVBL1	7.1704	7.2994	7.32225	7.89263	7.94514	7.87411	7.62288	7.50189	7.31303	7.0894	6.8654	7.28687	7.69285	7.96137	8.18572
1364	RYBP	8.88041	8.90989	8.75607	8.30276	8.48692	8.5765	8.16351	8.16631	8.28433	7.75194	8.38277	8.38428	8.83329	8.48618	9.05959
1365	S100A10	10.8062	10.6539	10.8958	11.7078	11.5161	11.5564	11.8904	11.8113	12.204	11.2225	11.2926	11.0088	11.6864	11.5313	11.5015
1366	S100A11	8.03792	7.96949	8.61806	10.9018	10.811	10.8038	11.3563	10.813	11.1602	10.0392	9.77016	9.94119	10.5109	10.8311	9.55398
1367	S100A4	6.56492	7.42116	6.85449	8.8489	8.38727	8.64706	9.03867	8.74648	9.12068	7.37709	7.59003	7.33086	8.67605	8.49817	8.27835
1368	S100A8	4.85008	5.50216	4.70115	7.79705	8.88675	7.76783	5.22813	5.68443	5.4179	10.5663	7.53944	11.681	10.2727	10.5388	11.5306
1369	S1PR5	7.55217	7.3824	7.46954	6.9047	6.92091	7.00887	7.78631	7.31771	7.62939	7.67073	7.4961	7.51771	7.0013	7.08664	6.96021
1370	SAMD12	5.62356	6.00938	6.00938	6.0263	5.75312	6.86123	4.58627	5.05434	4.79853	6.41282	5.79162	6.93432	6.41691	6.75606	5.91093
1371	SAMD3	8.18028	7.89868	8.32046	7.36064	7.53838	7.19084	8.90534	8.33053	8.63325	8.4862	7.51046	7.79427	7.40486	7.40158	7.31115
1372	SAMM50	8.66183	8.67367	8.80904	9.28088	9.43602	9.20661	9.32887	9.19138	9.10829	8.67814	8.90899	9.10542	9.3267	8.93261	9.41145
1373	SASH3	8.15272	7.96407	8.23157	9.2457	9.26856	9.23721	9.38141	9.09354	9.13528	8.65512	8.73421	8.75139	8.87003	9.14595	8.71539
1374	SATB1	11.41	11.4511	11.417	10.5186	10.478	10.6109	10.2416	10.0337	10.281	11.2582	11.119	11.356	10.5633	10.7742	10.7538
1375	SAYSD1	7.58301	7.55434	7.30385	7.38263	7.53539	7.44151	6.81209	7.00344	6.79656	7.68117	7.15889	7.63206	7.37013	7.27786	7.28266
1376	SBDS	10.7563	10.6982	10.4661	9.85377	9.8872	9.98978	9.65182	10.159	9.89216	10.1035	10.2707	10.5015	10.2415	10.0879	10.2787
1377	SBNO1	7.85798	8.02627	8.37937	9.11076	9.07193	9.1679	8.43317	8.60004	8.64303	8.39069	8.38007	8.55637	9.04131	8.90869	9.15087
1378	SC5DL	11.2989	11.328	9.78434	8.20106	7.99393	8.01123	7.71631	7.83825	7.8003	8.62145	8.9012	9.10534	9.1526	8.76	10.0627
1379	SCAI	7.68132	7.63562	7.54691	7.93171	8.06913	7.99312	7.30203	7.50549	7.35612	7.77648	8.06461	7.69271	7.9548	7.52803	7.30773
1380	SCAPER	8.15994	8.20384	8.02329	8.10716	8.22237	8.17644	7.59057	7.72238	7.66099	7.81671	7.65941	7.82568	8.02242	8.06521	7.90298
1381	SCML1	9.50076	9.5724	8.76952	7.05956	7.00866	7.0852	3.8188	4.72034	5.05251	8.37817	8.10157	8.01078	6.84253	7.1441	7.29679
1382	SDC4	5.94416	6.27666	6.11798	5.79017	5.7161	5.59451	6.42363	6.3504	6.27965	6.13734	5.6977	6.18414	5.97659	5.77006	5.81893
1383	SDCCAG8	7.07499	7.20176	7.17686	6.94083	6.9508	7.02826	6.43285	6.23915	6.38967	6.69093	6.8116	6.86164	6.85273	6.97307	6.56081
1384	SDK2	6.72478	6.60282	7.1196	5.56683	6.17619	6.16356	5.81372	5.55368	5.5605	6.10874	6.29571	6.18185	5.62813	5.31901	6.03587
1385	SDR42E1	6.40412	6.50759	6.48168	7.08945	6.94052	7.02813	5.98948	6.4795	5.73768	6.33233	6.65201	6.71145	6.96989	6.89212	6.76704
1386	SEC11C	6.01033	6.4329	6.3877	7.02875	7.18806	7.15669	7.41784	7.14665	7.2252	6.96899	6.821	6.79673	7.27401	7.48509	7.54955
1387	SEC14L2	8.6591	8.84364	7.5148	6.10151	6.17218	6.25311	5.59739	5.81384	5.76083	6.11131	6.51102	6.34989	6.94163	6.7375	8.12094
1388	SEC23IP	7.29244	7.4813	7.65642	8.39737	8.40619	8.27034	7.79829	7.766	7.79222	7.57466	7.58064	7.52182	7.63066	8.1024	7.75916
1389	SEC24C	7.65955	7.33693	7.35539	8.23772	8.26523	8.07206	8.15074	8.15601	8.20419	7.69433	7.64468	7.81492	7.96105	8.08097	8.09019
1390	SEC24D	6.45535	6.59474	6.56091	7.50639	7.64503	7.63094	7.83985	7.56593	7.87485	7.08885	6.56212	7.12718	7.37013	7.6296	7.33157
1391	SEC61A1	9.00584	9.00024	8.92288	9.55794	9.71674	9.5109	9.80755	9.75589	9.67572	8.99695	9.13403	9.26141	9.4205	9.47004	9.52648
1392	SEL1L3	7.53955	7.96144	8.06699	8.83443	9.17846	8.82789	8.86666	8.78184	8.7173	8.25168	8.32601	8.37519	8.77828	8.71358	8.55533
1393	SELL	11.92	11.7404	12.1069	11.9376	12.0586	12.0669	10.9711	11.0025	10.7208	12.3008	12.2297	12.3072	11.9543	12.0474	11.8473
1394	SELPLG	10.8351	10.7719	11.0753	11.6621	11.7734	11.7321	11.7923	11.4669	11.607	11.2817	11.3099	11.3433	11.5402	11.6265	11.4773
1395	SEMA3A	5.9192	5.6366	5.38488	4.79914	5.01068	4.8094	4.45651	4.72752	4.79521	4.81138	4.91409	5.21674	4.99428	4.97505	4.90267
1396	SEMA5A	5.77018	5.88476	5.55286	6.3407	6.73849	6.62873	6.62014	6.84603	7.07153	6.03909	5.80046	5.53818	6.18269	6.20818	6.17274
1397	SEPT11	7.16996	7.57355	7.94543	8.98375	9.22654	8.75677	9.23472	9.481	9.68312	7.55303	7.46464	7.14064	8.55867	8.20073	7.92687
1398	SERPINB6	7.93555	7.91729	8.12897	7.57955	7.49744	7.72188	6.88892	7.16968	6.82215	7.91098	7.59258	8.07281	7.26448	7.49317	7.1723
1399	SERPINB8	7.14403	7.08759	7.1955	7.84081	7.93879	7.64191	7.53247	7.90403	7.72939	7.13901	7.30858	7.60547	8.2045	8.30489	8.39851
1400	SERTAD2	8.30447	8.32549	8.66916	7.86308	8.03534	8.08406	7.20572	7.56251	7.5524	8.45079	8.37167	8.5188	7.80286	8.03976	8.03386
1401	SERTAD3	5.22146	5.72989	5.44103	6.44789	6.52925	6.68795	6.93048	6.66867	6.76274	6.1049	5.69155	6.03934	6.20629	6.44183	6.2572
1402	SESN3	9.91669	10.4539	10.2606	9.70183	10.1973	10.0361	7.99214	8.25397	7.95638	10.0664	10.0908	10.4894	10.6875	10.2049	11.1557
1403	SETD1B	9.22831	8.95039	8.93141	8.449	8.67806	8.54446	8.13971	8.1975	8.19857	8.89107	9.14703	9.20168	8.93947	8.83024	9.5104
1404	SF3B3	9.33413	9.26548	9.48357	9.93334	10.0484	9.92829	9.62326	9.81407	9.45117	9.29347	9.32304	9.40989	9.6702	9.72758	9.52525
1405	SFMBT2	8.89866	8.98496	8.65808	8.07752	7.97675	8.29578	7.67194	7.51626	7.34005	8.75039	8.64125	8.60629	8.14627	8.09752	8.54041
1406	SFTA2	5.87174	5.81629	5.86386	5.4184	5.28138	5.15498	5.67041	5.49757	5.49757	5.55584	5.7588	5.67639	5.21004	5.31433	5.40117
1407	SGK1	8.22897	8.66044	7.56727	5.86716	5.5003	5.73956	5.73886	6.41824	6.53811	6.35449	6.9258	6.6696	7.35545	7.47705	7.30238
1408	SGPP2	5.4328	5.97413	5.71481	8.05766	7.89976	7.56394	7.1124	7.17835	6.84543	5.86332	6.62823	6.558	8.33522	7.8671	8.68011
1409	SGTB	9.57877	9.59064	9.09458	8.9104	8.96507	8.86489	8.26816	8.61511	8.40099	9.29824	9.5476	9.37038	9.42104	9.20003	10.0011
1410	SH2D1A	8.00287	8.03265	8.085	8.5504	8.66283	8.49798	8.81927	8.51455	8.50291	8.70207	8.46253	8.45083	8.70696	8.83483	9.33538
1411	SH3BGRL3	8.79135	8.76863	8.86831	9.30381	9.28812	9.26218	9.5563	9.62633	9.46176	9.18762	9.18776	9.1745	9.27901	9.2579	8.977
1412	SH3BP5	7.67116	7.83941	7.74173	8.54094	8.51553	8.45294	8.35454	8.43205	8.30217	7.73813	7.71019	7.76259	8.12536	8.25383	7.54458
1413	SH3GLB1	8.31521	8.40351	8.49902	8.9695	8.86631	8.97092	8.97318	8.58719	8.83067	8.5138	8.39608	8.66424	9.45548	9.20852	9.54447
1414	SH3RF3	7.61035	7.29737	7.60193	6.67154	6.57441	6.72221	6.82119	6.74114	6.92949	7.46487	7.10186	7.26907	6.69259	6.51436	6.95832
1415	SH3YL1	8.11185	8.0992	8.13031	7.70592	7.55929	8.0072	6.88514	7.42361	7.2023	7.73443	7.94594	7.79225	7.96011	7.55219	7.80371
1416	SHMT2	8.00696	7.82083	7.80745	8.62492	8.58437	8.7303	8.56715	8.48281	8.34277	8.04245	8.3387	8.32142	8.67666	8.51334	8.16616
1417	SHPRH	8.33312	8.56353	8.3475	8.60771	8.67055	8.52884	8.02298	8.17807	8.02966	8.40058	8.41547	8.3188	8.38126	8.51477	8.6356
1418	SIAH1	7.34443	7.373	7.1558	6.58731	6.66761	6.63276	6.5746	6.64763	6.65837	7.01254	7.0972	6.94595	6.88249	6.59971	7.0588
1419	SIAH3	6.34839	6.26725	6.31222	5.65326	5.78246	5.60819	5.95602	5.67258	5.58266	6.14725	6.0987	5.94352	5.30387	5.27737	5.52992
1420	SIGMAR1	8.89372	8.84204	9.05704	9.57443	9.64649	9.74618	9.42555	9.6619	9.58682	8.99994	9.20452	9.31849	9.32914	9.49563	8.74317
1421	SIK1	10.9358	10.9478	9.43562	7.42172	7.01018	7.26431	7.01927	7.88506	7.94408	7.66882	7.72035	8.05219	8.43058	8.73797	9.07834
1422	SIK3	8.67237	8.32738	8.31366	9.21907	9.19659	9.11254	8.99153	8.98643	9.11868	8.39718	8.73212	8.61714	9.13506	9.19787	9.12588
1423	SIT1	7.23939	7.07197	7.62661	8.7017	8.65324	8.89043	8.76526	8.44328	8.48707	7.59626	7.93017	7.58852	7.98923	8.3484	8.12039
1424	SKA3	3.87355	4.07535	3.75458	4.73931	4.48562	5.0052	4.76245	4.89072	4.54813	4.46296	4.2277	4.69149	5.83327	5.72617	5.97524
1425	SKAP2	5.84035	5.27021	6.24691	7.05556	7.04017	7.38625	7.71857	7.834	7.77531	7.04723	6.60639	6.9665	8.00515	7.81698	6.54046
1426	SLAMF1	6.8221	7.31077	7.30048	8.56384	8.60195	8.36099	8.7266	8.59334	8.79369	7.85601	7.56427	7.30759	8.16174	8.32897	8.41694
1427	SLAMF6	8.90875	9.12037	9.53422	10.333	10.3362	10.265	10.3139	10.0192	10.2237	9.58582	9.11529	9.64879	10.0413	10.4522	9.26857
1428	SLAMF7	5.98023	5.79265	5.66014	6.48642	5.79364	6.4333	8.73399	7.33184	7.64865	7.91917	6.87679	7.27997	6.09147	6.72589	5.48147
1429	SLC12A6	9.31737	9.13503	9.12093	9.09834	9.25572	9.07756	8.09852	8.44292	8.16594	9.52689	9.45701	9.34716	9.48855	9.13503	9.18296
1430	SLC15A3	6.60005	6.39073	6.44771	5.5572	5.4034	5.68758	5.54193	5.58539	5.65024	6.22435	6.25872	6.1707	6.06868	5.78855	5.57631
1431	SLC15A4	6.78526	7.10724	6.97617	7.99154	8.07169	7.92272	8.61134	8.40223	8.23314	8.51078	7.65824	8.14714	7.92445	8.21799	8.0037
1432	SLC16A10	9.26496	9.37284	9.23643	8.7729	8.4386	8.68987	7.44298	7.72786	7.46702	8.75311	8.75171	8.63965	8.13638	7.9012	8.03247
1433	SLC17A5	7.56028	7.40565	7.49681	8.04025	8.08298	7.9536	7.69171	7.86193	7.88912	7.27439	7.77056	7.43346	7.73765	7.72265	8.20802
1434	SLC1A4	5.91555	6.02576	5.95395	6.24445	6.53558	6.43168	6.64732	6.81594	6.53558	7.28201	6.00249	6.8665	6.53558	6.78968	6.68162
1435	SLC22A17	8.7483	8.79701	8.85053	8.48751	8.29672	8.33067	7.63	7.99791	8.01235	8.63189	8.30759	8.31388	7.72472	7.72354	7.81728
1436	SLC24A6	8.85887	8.82836	8.75038	8.52918	8.57417	8.53035	7.69593	7.80182	7.44256	8.67592	8.65461	8.84087	8.43923	8.33709	8.7003
1437	SLC25A20	5.73958	5.57598	5.95828	7.15693	7.37192	7.0503	7.05075	6.02004	6.7739	6.05744	5.49406	5.93353	5.78487	6.43852	5.47394
1438	SLC25A24	5.94806	6.21789	6.70722	7.43945	7.67283	7.70382	7.56791	7.98151	7.90319	6.28591	6.51575	6.70346	7.72705	7.88154	7.40559
1439	SLC26A11	7.40819	7.2953	7.65715	8.395	8.15926	8.26995	7.91354	7.95815	7.91089	7.21192	7.46458	7.43042	7.60887	7.50968	7.34734
1440	SLC2A14	9.83128	9.78665	9.12151	8.12426	7.92915	7.91253	7.8533	8.61701	8.40841	8.26161	8.23138	8.15582	8.42582	8.40841	8.68
1441	SLC2A3	12.7864	12.8668	12.1505	10.8871	10.8795	10.8954	10.746	11.5029	11.3456	10.1649	11.1854	10.9066	11.5552	11.6527	11.9995
1442	SLC35A5	7.46726	7.35467	7.86481	8.15919	8.3031	8.37466	7.77532	7.6956	7.6956	7.38988	7.26719	7.58647	7.71591	8.15828	7.32577
1443	SLC35D2	6.59009	6.54859	6.92003	7.70439	7.83308	8.01409	7.28433	7.89462	7.64436	6.59564	6.8937	6.50655	7.9133	7.82468	7.62673
1444	SLC35E2	9.09771	9.13777	9.27926	9.77221	9.81174	9.83016	9.40418	9.46484	9.34222	9.11342	9.39704	9.29025	8.9223	9.68419	9.66575
1445	SLC35F2	6.65053	6.56913	6.54728	7.24801	7.16751	7.23754	7.15185	7.38045	7.28139	6.5356	6.61093	6.95306	7.37039	7.4114	7.46088
1446	SLC39A6	7.28665	7.18565	7.32006	7.71358	7.9275	7.83014	7.68554	7.74418	7.68554	7.36671	7.33648	7.45048	7.84142	8.11682	8.09188
1447	SLC40A1	7.84277	8.0134	8.24871	8.63899	8.86325	9.06412	7.00994	7.60502	7.70519	6.95287	8.43626	8.03148	8.52199	7.8297	7.13621
1448	SLC44A1	7.03209	7.21221	7.12516	7.73812	7.96646	7.87596	6.8511	7.07384	7.24299	7.16498	6.92451	7.52636	7.65472	7.45739	7.04239
1449	SLC46A3	8.17873	7.82786	8.42896	8.86803	8.86578	8.94006	8.08866	8.19172	8.13612	8.44155	8.69998	8.60664	8.622	8.74991	8.30905
1450	SLC4A10	4.92249	4.74601	4.66973	5.01063	5.16608	5.02136	6.83319	6.34246	6.60706	4.81461	4.71161	4.42273	4.54544	5.06194	4.50488
1451	SLC4A5	7.20323	7.37044	7.17101	7.2558	7.64258	7.43548	6.83721	6.75247	6.69817	6.73054	7.21215	7.242	6.9905	7.50345	7.03702
1452	SLC4A7	7.56551	7.54988	7.63474	8.48398	8.82035	8.55949	8.40449	8.78686	8.67185	7.95973	8.10603	7.82108	8.59841	8.74422	8.83457
1453	SLC6A6	8.05869	7.89892	8.05568	8.95425	9.04753	8.86648	8.8087	9.03735	8.84102	8.00596	8.38339	8.52457	8.93074	9.01346	8.71075
1454	SLC9A3R1	9.3151	9.04999	9.77135	10.4106	10.4405	10.352	10.8069	10.5409	10.6329	9.83367	10.0032	9.83254	10.1336	10.3423	9.61536
1455	SLC9A9	7.62687	7.64976	7.54923	8.45097	8.70247	8.29411	7.71833	8.07717	7.7983	7.59743	7.47824	7.65748	8.62706	8.5311	8.19625
1456	SLC9B2	7.41276	7.4459	7.38481	7.88002	7.96324	8.10475	7.73069	8.03662	7.60796	7.63743	7.68741	7.99293	7.86319	8.17427	7.8142
1457	SLCO3A1	8.57331	8.85815	8.43778	9.40629	9.52629	9.46472	9.39344	9.65054	9.47812	8.53452	9.04594	8.90764	9.26713	9.29364	9.51506
1458	SMAD3	8.59778	8.2937	8.31282	9.53305	9.57153	9.39257	9.9119	9.81276	9.91997	8.98187	9.22594	8.94467	9.93922	9.88741	9.90032
1459	SMAD5	5.29426	5.32271	6.40843	7.73579	7.89411	7.84293	8.19368	8.20916	8.45133	7.62653	7.69939	7.19105	7.09379	7.9114	7.40171
1460	SMC6	7.02381	7.06992	7.36392	7.86422	7.97806	8.01427	7.6274	7.77666	7.62624	7.13669	6.77634	7.30264	8.03344	8.09151	7.91988
1461	SMG1	10.5906	10.5718	10.4922	11.1763	11.2337	11.0972	10.5926	10.7826	10.8196	11.2018	10.9758	10.9015	11.1269	11.335	11.2696
1462	SMG1	10.6312	10.5848	10.5163	11.2025	11.1655	11.1061	10.7517	10.837	10.8685	11.2148	10.9851	10.906	11.1179	11.3141	11.255
1463	SMG1	9.87414	9.99407	9.74908	10.5403	10.5692	10.5902	10.1483	10.1076	10.1662	10.411	10.3849	10.2964	10.6209	10.9669	10.7806
1464	SMG1	10.4264	10.3729	10.3185	10.9823	10.959	10.9222	10.4587	10.6114	10.6748	11.0062	10.7741	10.655	10.9136	11.1483	11.0694
1465	SMG1	10.3182	10.3353	10.2657	10.8763	10.9598	10.8184	10.4023	10.5035	10.581	10.7972	10.6633	10.6271	10.784	11.0448	11.0152
1466	SNN	9.23525	9.66919	9.63131	7.98242	8.22222	8.26078	7.78939	8.05059	8.17567	8.55924	9.08579	8.87968	8.51459	8.23139	8.5227
1467	SNORA1	7.32781	7.62656	7.18607	6.90571	6.98666	6.76527	6.36984	6.24153	6.65176	7.42462	7.5452	7.4911	7.91084	7.63318	7.65736
1468	SNORA21	6.72646	6.84762	6.27619	6.00858	6.15111	5.86716	5.2845	5.564	5.66128	6.15584	6.41671	6.14278	7.124	6.65931	6.12723
1469	SNORA23	9.20482	9.31048	9.51431	9.19534	8.47713	8.71506	7.90953	8.06714	8.26112	8.2774	8.76316	8.65763	11.4685	8.29073	8.42844
1470	SNORA24	8.21767	8.50011	8.21508	8.56362	8.79299	8.15633	7.54651	7.4658	7.66932	7.81622	8.22847	7.8751	9.9511	8.21767	8.75792
1471	SNORA3	8.3008	8.26544	8.70717	9.52064	9.23587	9.03174	8.08389	8.39166	8.4817	9.42529	9.51181	8.99708	11.1985	8.86223	8.7229
1472	SNORA38	6.94159	6.85626	6.96417	7.68556	7.63386	7.59932	7.46974	7.76144	7.42321	7.76674	7.61659	7.40304	7.77901	7.87615	7.35964
1473	SNORA54	7.75869	7.9019	7.87428	8.1501	8.30512	8.03473	7.06303	7.48315	7.38996	7.97893	7.95364	7.63165	9.38313	8.09859	8.01661
1474	SNORA70G	6.69312	6.81866	6.60608	5.73961	5.84769	5.72449	6.42852	6.19953	6.28543	6.62067	6.44222	6.29906	5.94455	6.24514	5.96607
1475	SNORA8	9.81482	9.78179	9.76239	9.80125	9.86503	9.69541	9.27409	9.08594	9.21676	9.44635	9.59282	9.52312	10.3945	9.50012	9.62774
1476	SNORD104	10.2403	10.2742	10.0456	10.3271	10.3978	10.0806	8.9555	9.32912	9.11612	9.90638	10.1868	9.63836	10.9472	9.78192	10.3757
1477	SNORD105	7.18709	7.41231	7.23753	7.3657	7.50477	7.20353	6.78983	6.60861	6.61768	7.11331	7.53304	7.17577	7.668	7.05391	7.32106
1478	SNORD115-11	4.48959	5.15476	4.71582	4.789	5.40601	6.28983	5.98483	5.73041	5.97713	4.16368	3.92671	4.71878	6.33781	5.54854	5.94974
1479	SNORD115-11	3.92862	4.65688	4.14816	4.28912	4.8329	5.76932	5.48836	5.22691	5.45423	3.67341	3.39266	4.14746	5.81268	5.03003	5.49944
1480	SNORD115-12	4.47773	5.06661	4.70046	4.75079	5.36626	6.26622	5.93946	5.65057	5.93083	4.07845	3.92223	4.64273	6.27289	5.47634	5.94056
1481	SNORD115-26	4.54283	5.13091	4.72768	4.79713	5.38802	6.25903	5.96748	5.69516	5.95978	4.12571	3.90941	4.69062	6.35473	5.53019	5.92991
1482	SNORD116-23	6.66344	7.25949	6.78591	6.50236	6.87492	6.61015	5.87373	5.73255	6.04394	6.83855	7.24655	6.89489	7.53167	5.80363	6.48711
1483	SNORD116-3	10.2565	10.4252	10.0633	10.3471	10.5131	10.3837	8.86912	8.80824	9.15481	10.5607	10.6578	10.1465	11.0967	9.70058	10.3614
1484	SNORD116-4	6.51085	6.75108	6.72341	6.82645	6.95462	6.61568	5.70385	5.29361	5.59305	6.61568	7.15649	6.65187	7.37988	6.05303	6.53228
1485	SNORD116-5	8.16191	8.44666	7.87403	8.19609	8.45013	8.15336	6.55455	6.44651	7.0118	8.48028	8.60993	8.04397	9.0096	7.63393	8.31156
1486	SNORD116-6	6.69502	7.20465	6.57707	6.45165	6.44794	6.65237	5.79934	5.79711	5.91637	7.29229	7.48824	7.40075	7.62514	5.50301	6.42263
1487	SNORD116-8	9.84242	10.0313	9.5913	9.9142	10.0538	9.88714	8.4604	8.46095	8.82254	10.1013	10.2296	9.81219	10.6907	9.25389	9.84242
1488	SNORD117	8.5358	8.46701	8.54858	8.10797	7.94238	8.22235	7.92741	7.98426	7.73754	8.27546	8.56927	8.18684	8.38741	8.3891	8.29317
1489	SNORD14C	10.177	10.2711	9.85767	10.9833	11.098	11.0298	10.888	10.7699	10.6875	10.3433	10.804	10.6875	11.0312	11.0506	10.6783
1490	SNORD14E	6.90446	6.8939	6.46393	8.77726	8.84121	8.98645	8.43807	7.79651	7.77432	7.02494	7.54393	7.3347	8.78664	8.7444	7.46968
1491	SNORD22	9.12346	9.36933	8.88792	8.24414	8.26571	8.27421	7.69779	8.14103	7.83387	8.83141	8.98361	8.80077	8.43078	8.66561	8.38485
1492	SNORD27	8.40735	8.1969	7.81245	7.56955	7.42097	7.47568	6.54709	6.95401	6.81126	7.92557	8.14767	7.9361	7.82943	8.03116	7.91694
1493	SNORD28	10.6243	10.4962	10.535	9.69378	9.58382	9.67607	9.20686	9.42534	9.71447	10.2998	10.5084	10.3286	9.77189	10.1419	10.1911
1494	SNORD31	9.08603	9.35241	8.91006	8.38715	8.46994	8.31419	7.45418	8.07879	7.75684	9.10866	8.92188	8.76694	8.45351	8.45042	8.03493
1495	SNORD3A	7.7241	7.68684	8.41489	9.99504	9.93614	8.76661	10.3986	9.40145	10.0049	8.83415	9.6669	9.40779	10.7167	9.8833	8.73495
1496	SNORD46	9.97647	10.1677	10.107	10.2605	10.2928	9.67706	9.32072	9.41172	9.12109	10.0834	10.351	9.84396	11.6611	9.36385	10.1388
1497	SNORD47	10.1378	10.1752	9.73498	9.12182	9.21043	9.04696	9.24119	9.33382	9.69386	9.5415	10.1212	9.96569	9.65667	9.37174	9.5415
1498	SNORD54	9.031	9.11024	9.0261	8.17278	7.81514	7.79639	7.82069	8.2339	7.89089	7.9359	8.42594	8.38524	7.92685	8.19624	8.2293
1499	SNORD55	7.56452	7.52634	7.54388	7.59844	7.52376	7.47549	7.00156	6.99092	6.8453	7.38881	7.37795	7.13961	7.78501	7.63831	7.74228
1500	SNORD60	6.6283	6.92247	6.77834	6.14974	6.26075	5.86317	6.08056	5.58821	5.73817	6.03424	6.55483	6.19764	7.28771	6.66197	7.13258
1501	SNORD94	8.83156	8.99515	9.26878	9.02857	9.0061	8.65951	7.76921	8.11026	8.20748	8.30534	9.04795	8.56449	10.0602	8.40811	8.76457
1502	SNRPN	4.14599	4.47911	4.10411	4.35428	4.59668	4.50618	3.69576	3.79798	3.95149	4.43619	4.25584	4.7218	3.98493	4.25584	3.51851
1503	SNTB1	8.9911	8.91581	8.68227	8.06104	8.1626	8.2378	8.1593	8.13306	7.91383	8.62831	8.54325	9.16248	8.24688	8.47619	7.79525
1504	SNTB2	7.17684	7.60945	7.46957	8.06315	8.04625	8.27824	8.27828	8.30975	8.43254	7.25357	7.1684	7.07438	7.66086	8.01774	7.5777
1505	SNX10	6.14642	6.47618	6.28379	7.01306	7.1287	7.14557	7.59488	7.15481	7.0237	6.32978	6.54873	6.72151	7.72234	7.32111	7.17111
1506	SNX19	8.6472	8.65333	8.5907	8.77408	8.74796	8.78641	8.17775	8.3414	8.25645	8.52707	8.90205	8.74563	8.5601	8.85689	8.75167
1507	SNX24	5.05446	4.85044	4.61306	6.06994	5.96292	5.94383	6.144	5.83879	5.88417	5.19942	5.12259	5.19476	5.74061	5.82253	5.71141
1508	SNX29	8.43318	8.37421	8.2747	8.26994	8.48569	8.51709	7.71724	7.7082	7.55197	8.23207	8.42436	8.49273	8.72151	8.90579	8.79521
1509	SNX9	9.13041	9.44301	8.91648	8.17464	8.38844	8.53294	7.79845	7.93332	7.98882	8.83673	8.88191	8.96238	8.45747	8.20991	9.74574
1510	SOCS3	9.02664	9.04512	8.85708	8.41454	8.13756	8.43061	7.76987	8.11119	8.2475	8.25836	8.74139	8.19556	8.56459	8.92627	9.13096
1511	SORCS3	6.62794	7.22182	6.84678	6.81362	5.65516	6.03163	5.23409	5.74587	5.64078	6.42749	6.31451	6.52145	5.51462	5.21784	5.47688
1512	SOS1	9.30892	9.27569	9.86788	10.2025	10.2878	10.2353	10.487	10.6297	10.6934	9.5315	9.20474	9.65519	10.1508	10.1852	9.2279
1513	SPAG4	6.18043	6.19037	5.87125	5.34045	5.39074	5.44659	5.37083	5.83594	5.7528	5.62568	5.69669	5.74289	5.45142	5.69941	5.78038
1514	SPANXA2-OT1	6.55198	6.75779	6.69817	6.29336	6.26473	6.30385	6.92878	6.83394	6.82418	6.43631	6.56354	6.27278	6.05824	5.88446	6.12282
1515	SPANXA2-OT1	8.62068	8.77541	8.69279	8.4413	8.2086	8.25872	8.8503	8.93581	8.91815	8.62453	8.6625	8.4259	8.01249	7.88201	8.07592
1516	SPATS2L	5.5976	6.04862	5.73651	6.33264	6.84877	6.7658	6.8737	7.46847	7.42933	7.03737	5.94835	7.09303	7.22049	8.60541	6.90883
1517	SPCS2	8.71325	8.82832	8.72747	9.20122	9.33978	9.20332	9.36947	9.41797	9.24922	8.87382	8.67439	8.91436	9.33066	9.1099	9.21004
1518	SPCS2	9.09134	9.21186	9.12425	9.57252	9.71792	9.55885	9.78753	9.82649	9.64428	9.26956	9.07546	9.2947	9.66773	9.48942	9.58686
1519	SPCS3	8.67501	8.50568	8.64056	9.27723	9.26109	9.1513	9.16055	9.16313	9.13575	8.92705	9.08981	9.02284	9.40434	9.34709	9.45809
1520	SPG20	6.94793	7.2699	7.35989	7.86565	7.62293	7.85399	6.74154	6.82925	6.66434	7.02351	6.97526	7.2679	7.09953	7.62473	7.37743
1521	SPICE1	7.90422	8.02812	7.88781	7.56031	7.47525	7.52862	6.98235	6.83358	6.80414	7.46554	7.38028	7.39102	7.23458	7.52086	7.02984
1522	SPIN4	6.40206	6.41107	6.43892	6.86291	6.98434	6.87776	7.00578	6.87829	7.06289	6.74029	6.80511	6.95367	6.23229	6.79248	6.30406
1523	SPN	8.16102	7.99555	8.48778	9.3075	9.57424	9.48278	9.81447	9.57423	9.39541	8.72208	8.5185	9.05242	9.01423	9.2058	8.54053
1524	SPPL2A	8.50044	8.47097	8.74668	9.58746	9.61978	9.42658	9.73974	9.77046	9.28348	9.21345	8.97012	9.38009	9.70388	9.68663	10.1136
1525	SPTAN1	9.28337	9.23068	9.3758	10.1165	10.1846	10.1311	9.8026	9.92408	9.90016	9.37523	9.54388	9.398	10.1428	10.1983	9.74061
1526	SPTLC2	6.91416	6.65833	7.01797	7.71358	7.97687	7.86792	7.66756	7.69995	7.52438	7.38559	7.38441	7.56121	7.73626	8.26769	7.44107
1527	SQRDL	7.51134	7.43561	7.52677	8.58507	8.65879	8.53115	8.65762	8.63757	8.42455	8.01595	8.26606	8.08678	8.47035	8.865	8.453
1528	SRGAP2	8.76031	8.45616	8.49392	9.17955	9.44356	9.33709	9.03616	8.88973	9.35987	8.6454	8.67244	8.70146	9.35576	9.67553	8.91057
1529	SRGAP2	6.30674	6.19408	6.47728	7.22465	7.33853	7.22013	6.93368	7.30814	7.06614	6.51359	6.6027	6.54938	7.52191	7.6373	6.43665
1530	SRPRB	7.38511	7.41845	7.49425	8.06299	8.17051	7.95372	7.73854	8.0288	7.70381	7.86803	7.81145	7.62368	7.78309	8.07194	7.87413
1531	SRSF3	11.2396	11.3538	11.339	10.604	10.3145	10.5014	10.3004	10.6862	10.7324	10.5187	10.7215	10.4551	10.7342	10.9393	10.9799
1532	SRXN1	4.85628	5.25503	5.13522	5.9933	5.88695	6.2329	6.01993	5.7605	6.45605	5.03395	4.88439	5.65127	5.70214	5.77792	5.56189
1533	SS18L2	7.79558	7.94273	8.1242	8.64972	8.77584	8.6219	8.60788	8.97325	8.44975	8.17046	8.11607	8.10751	8.74292	8.72855	8.74466
1534	SSBP2	10.9234	11.0552	11.1027	10.6055	10.1069	10.6162	10.0292	9.86057	10.2894	10.5274	10.607	10.3481	10.2622	10.038	9.59795
1535	SSBP4	7.59641	7.55405	7.40842	7.92226	7.96705	8.15072	8.24832	8.12914	8.14629	7.87549	7.90282	7.81743	7.98227	8.12734	7.9495
1536	SSH2	9.17812	9.18579	8.83377	9.09509	9.02194	8.97779	8.53469	8.19893	8.40538	9.45668	9.22526	9.33339	9.30081	9.46433	9.7818
1537	ST13	10.0665	10.0678	10.1717	9.94493	9.83722	9.82149	9.50968	9.57466	9.42812	9.92551	9.95971	9.83811	9.82752	9.65006	9.83811
1538	ST13P4	8.49507	8.42344	8.51265	8.07615	7.83968	8.04005	7.86963	7.84291	7.80741	8.52939	8.28211	8.16868	8.07381	7.82077	8.0814
1539	ST6GALNAC2	5.65807	5.78249	5.43015	5.63713	5.85559	5.87964	7.03379	7.19459	6.9359	5.92054	5.62307	5.74524	5.74114	5.92538	5.90607
1540	ST8SIA1	6.40094	6.44164	6.26427	8.66711	8.90004	8.42138	7.73811	8.01452	7.69545	6.50419	6.78237	6.47053	8.0376	8.27305	7.9832
1541	ST8SIA4	6.71236	6.89118	7.47868	8.18686	8.37906	8.16173	8.47567	8.24845	8.5066	7.49381	7.4403	7.43165	8.15614	8.09509	7.85655
1542	STAM	8.61844	8.47675	8.64221	9.23178	9.20858	9.55682	9.33843	9.46783	9.53153	8.80921	9.31017	8.92663	9.8169	9.2953	9.39421
1543	STAP1	5.62207	6.2559	6.27663	4.63084	5.30074	5.08689	3.92452	4.01678	3.82549	5.91857	4.88604	6.65007	4.69601	5.05658	3.98015
1544	STARD5	7.45946	7.92163	7.76017	7.17713	6.88683	6.93841	6.55905	6.64086	6.52381	6.90927	6.91955	6.83186	6.59744	6.66229	6.22864
1545	STARD7	9.05082	9.04039	9.24751	9.7954	9.63387	9.75759	9.56104	9.88794	9.72367	9.45391	9.47739	9.49789	9.7525	9.9819	9.90634
1546	STAT2	8.012	8.01964	8.00846	8.63853	8.62722	8.63255	8.43236	8.402	8.00923	8.52033	8.25735	8.46369	8.54643	9.40869	8.07445
1547	STOM	7.82283	7.52238	8.00299	9.68474	9.88472	9.63428	10.4018	10.3569	10.2968	9.52132	9.33161	10.0474	9.80237	10.2215	10.1868
1548	STRADB	9.05067	9.10939	9.28626	9.32183	9.33788	9.52864	8.78641	8.51377	8.54353	9.59696	9.45721	9.78262	9.38085	9.4006	8.59437
1549	STRADB	8.83523	9.02323	9.08566	9.11896	9.1619	9.37118	8.60037	8.18362	8.25208	9.40327	9.19152	9.6396	9.24116	9.15755	8.43422
1550	STRBP	6.98167	6.79693	7.03496	6.79378	7.10418	6.93399	6.40982	6.15636	6.24803	6.35946	6.57935	6.81796	6.74883	6.71574	6.16635
1551	STT3A	8.36484	8.31162	8.44343	9.59858	9.69548	9.6181	9.75056	9.78209	9.57449	8.49364	8.61006	8.74068	9.18845	9.04431	8.78076
1552	STX11	7.08106	6.78782	6.89591	7.83943	8.03147	8.15893	8.35777	8.55923	8.45638	7.90308	8.05511	8.54016	9.13959	8.75071	8.67656
1553	STX3	6.32663	6.26928	6.39498	6.28802	6.59416	6.14371	7.29102	7.08238	7.48397	6.3361	6.36811	6.25144	6.33137	6.22266	6.1185
1554	STX7	6.23555	6.24945	6.69212	7.34708	7.66783	7.55933	7.02922	7.07702	7.10876	6.95393	6.97668	6.94082	7.32148	7.28881	6.85271
1555	SULT1B1	9.33169	9.37699	9.7749	9.07521	8.86282	9.28118	6.05012	6.10491	5.91662	9.34772	9.17201	8.99312	8.94855	9.05477	7.06218
1556	SUMO4	7.62959	7.5585	7.70684	8.33378	8.52047	8.45155	7.62684	7.47326	7.87747	7.84496	8.07914	7.99425	8.13841	8.34959	8.1032
1557	SUPT16H	8.21694	7.99346	8.45953	9.25239	9.25684	9.18489	8.85848	8.90577	8.64903	8.94924	9.16182	9.05613	9.40323	9.37456	9.41572
1558	SURF4	8.11786	8.06539	7.99541	8.94206	8.94941	8.85123	9.12624	9.04285	8.86067	8.42757	8.2698	8.41266	8.84185	8.91753	8.94113
1559	SUSD1	6.50638	6.08502	6.30669	7.16607	7.47324	7.12912	7.64649	7.15541	7.52711	6.77834	7.24136	6.87661	7.60581	7.6171	7.07268
1560	SUSD3	7.7755	7.52951	7.92503	7.99482	8.16856	7.95563	7.19085	7.33554	7.47012	7.54171	7.85735	7.66755	7.70032	8.07397	7.92577
1561	SUV420H1	7.6655	7.63308	7.91579	8.464	8.44953	8.3556	7.90369	8.09308	7.72385	7.70191	7.50134	7.53901	7.89729	8.00484	7.84249
1562	SYDE2	5.86778	6.90251	6.27248	5.80239	5.97243	5.91052	5.25852	5.19985	5.28916	6.83403	6.54749	6.40848	5.2272	5.77615	5.61426
1563	SYNE2	8.46526	8.75302	8.40711	9.53261	9.79903	9.54039	9.72128	9.73793	9.60265	9.25395	9.32906	9.39739	10.1192	10.002	10.079
1564	SYT11	5.42882	5.64946	4.86292	8.0268	8.53209	8.22178	8.59885	8.1485	8.13451	6.86263	6.73972	6.86605	8.50051	8.70614	8.80284
1565	SYTL2	6.16472	6.08321	5.86123	5.24818	6.00192	5.564	7.10766	6.92112	7.33783	6.1696	5.91498	5.93155	5.42815	5.40151	5.71011
1566	TADA2A	6.28397	6.49145	6.53012	7.08283	7.0528	6.993	6.6073	6.79307	6.67978	6.83851	6.53744	6.83614	7.01845	7.00808	6.88618
1567	TAF1D	9.97075	9.80131	9.68738	9.45975	9.20066	9.23613	8.95741	9.01899	9.16783	9.43544	9.54015	9.46918	9.54719	9.55415	9.77115
1568	TAF4B	7.73397	8.26178	7.34075	6.9712	6.97259	7.28924	6.21468	6.00492	6.17737	7.98253	7.77334	7.59766	7.19731	7.33082	7.77007
1569	TAF8	8.89969	9.1381	9.09051	8.71473	8.67467	8.51417	8.42198	8.41881	8.31117	8.91863	8.8324	8.99438	8.73605	8.73284	8.59655
1570	TAGAP	9.68323	9.74478	9.72056	10.5832	10.6875	10.5461	10.081	10.039	10.239	9.30825	9.27233	9.60599	9.95179	10.3178	9.98928
1571	TAGLN2	9.58152	9.50989	9.52996	10.205	10.3981	10.338	10.1281	10.3233	10.4478	9.60503	9.75404	9.925	10.2431	10.2214	10.0363
1572	TANK	7.59207	7.75718	7.74102	8.40052	8.358	8.50757	8.52477	8.35267	8.49148	8.01326	7.91499	7.95846	8.64092	8.86986	9.02265
1573	TAP1	9.49944	9.46039	9.7902	10.3794	10.4743	10.2847	10.671	10.7696	10.5163	10.3958	10.2642	10.2521	10.3042	10.6634	10.3596
1574	TAPT1	8.39162	8.21143	7.98192	7.90915	7.89099	7.94682	7.23136	7.27768	7.18089	8.06374	8.00997	8.16453	8.11962	8.30129	8.34713
1575	TARP	5.68182	5.47189	5.5205	6.35843	5.77194	6.31262	8.3887	7.54421	8.21393	7.76242	7.34214	7.88098	5.8426	6.76494	5.65909
1576	TARP	8.66877	8.16368	8.22382	9.58153	8.78466	9.29577	11.2604	10.6858	11.0289	10.8446	9.96174	10.2699	8.94818	9.94315	8.56596
1577	TATDN1	6.99696	7.32118	7.26346	7.01238	7.03048	7.03801	6.57743	6.42993	6.41355	6.87265	6.80805	6.81226	7.02134	7.05898	6.80686
1578	TBC1D14	8.52254	8.64125	8.45553	9.13466	9.24271	9.30125	8.911	8.91692	8.911	8.80974	8.75361	8.911	9.28964	9.12919	8.90152
1579	TBC1D2B	7.43108	6.81109	6.94965	8.6395	8.54896	8.44538	7.71612	7.98013	7.95371	6.92099	7.34134	6.95886	7.99148	8.48842	7.85721
1580	TBC1D2B	8.07386	7.88086	7.89291	8.93004	8.72687	8.71254	8.39527	8.46291	8.52162	8.07606	8.05387	8.01595	8.45818	8.89024	8.46765
1581	TBCB	9.38362	9.07868	9.38409	10.1199	10.2883	10.1819	9.97762	9.94166	9.91168	9.41194	9.34964	9.4669	10.0858	10.139	9.8158
1582	TBK1	5.95424	6.24104	6.22716	8.09804	8.22687	8.19596	8.44243	8.41616	8.34482	7.10375	6.78342	7.28783	8.125	8.51063	8.55135
1583	TBX20	5.2492	5.3882	5.2492	5.23125	5.02928	5.17641	5.71963	5.73755	5.81461	5.10894	5.26216	5.2492	4.78008	4.87137	5.2492
1584	TBX21	6.81665	6.70921	6.5522	6.78005	6.83197	6.88035	7.74607	7.54043	7.69163	7.33106	7.20834	6.99961	7.02634	7.06626	7.11352
1585	TBXAS1	5.84819	6.21041	5.75017	7.34847	7.73408	7.3288	7.48555	7.92395	7.68873	6.16418	6.57806	6.40839	7.34052	7.36533	6.78184
1586	TCAIM	6.70593	6.77984	7.04762	7.21252	7.28782	7.30225	6.7632	6.69247	6.60849	6.51553	6.5248	6.74622	6.96936	7.07997	6.05838
1587	TCEA3	9.16887	9.48293	9.27392	9.05412	8.75991	9.01263	7.35848	7.51076	7.70791	9.24106	9.13471	9.14121	8.6683	8.42744	8.08402
1588	TCF7	11.2725	11.0809	11.1935	10.9831	10.9846	10.9875	10.2497	10.0466	10.3161	11.2643	11.2521	11.2765	10.7273	11.0305	10.8502
1589	TCIRG1	9.11082	9.11618	9.05277	9.60864	9.65962	9.59395	9.67872	9.73547	9.43549	9.11537	9.26518	9.38981	9.67811	9.60049	9.31889
1590	TCP11L2	9.80211	9.67383	9.73442	9.88634	9.80847	9.85363	8.99146	8.98751	9.33925	9.66745	10.2654	9.83827	10.1706	9.79117	10.3936
1591	TCTN3	7.42042	7.45947	7.61354	8.03045	8.21328	8.12218	7.97881	7.78817	7.94583	7.78982	7.77171	7.953	8.11078	8.10459	8.25335
1592	TDRKH	6.36195	6.4528	6.80607	7.17805	7.36196	7.19751	7.45435	7.49639	7.3709	6.43018	6.49427	6.44765	6.71158	7.03786	5.83363
1593	TECPR1	7.60915	7.39642	7.56685	7.51197	7.39616	7.39766	6.79142	6.71705	6.82227	7.33779	7.53859	7.30939	7.49713	7.42137	7.47896
1594	TET2	7.63732	7.76947	7.95847	8.43474	8.53931	8.47722	7.94747	8.03281	8.14085	8.12304	8.2616	8.50168	8.88023	8.80236	8.97171
1595	TGFBI	5.85368	5.81352	5.94741	6.42101	6.28939	6.42738	6.94926	7.08225	6.72189	5.98791	6.29742	5.79783	7.02086	6.70102	5.93614
1596	TGFBR2	11.234	11.2985	11.1299	10.5569	10.5813	10.4311	10.0847	10.1178	9.99227	10.9072	10.8027	11.0321	10.3478	10.434	10.7314
1597	TGFBR3	7.48689	7.93733	6.84891	7.86782	7.95629	8.06474	9.41316	9.13794	9.26935	8.8116	8.33673	8.21886	8.09286	8.09936	8.82208
1598	THG1L	7.04114	7.15172	7.2069	7.08701	6.97233	6.98533	6.5417	6.55271	6.29232	6.98361	7.00853	7.23344	6.89026	7.00155	6.78425
1599	THNSL1	5.13674	5.16136	5.91303	6.19392	6.38618	6.40498	5.62299	5.72116	5.55384	5.24617	5.16574	5.62421	5.55384	5.42416	5.19382
1600	TIFA	5.53148	5.91975	5.77867	7.59388	7.84159	7.51975	6.8846	7.2699	6.72294	6.51512	6.25703	6.11885	7.66479	7.50911	7.80694
1601	TIGD1	7.6191	7.60064	7.87549	7.88898	8.01368	7.86088	7.29121	7.34675	7.20221	8.82386	8.79356	8.56943	7.92826	7.98668	7.84182
1602	TIGD2	4.70377	4.79673	4.44814	5.3922	5.50878	5.68479	5.08667	5.03519	5.05158	5.0563	4.98983	5.08667	5.18037	5.72714	5.06736
1603	TIGIT	5.86534	5.6793	6.02112	8.42055	8.86056	8.05238	7.40128	7.56828	7.30147	7.08866	7.04072	7.19738	8.34829	8.79794	8.42787
1604	TIMD4	6.15081	6.08043	6.45826	5.40065	5.32335	5.39137	4.72169	4.99358	4.77819	5.85751	6.1681	6.17079	5.30254	5.25578	4.90091
1605	TLN1	8.81643	9.08344	9.195	9.67418	9.85311	9.89777	9.8223	9.83469	9.73793	9.08992	9.33234	9.40643	9.80766	9.56671	9.2259
1606	TLR1	5.82292	5.63428	5.8066	6.69058	6.83856	7.07258	5.33926	5.63153	5.45192	6.3743	6.47742	7.02863	7.20107	7.23648	6.31209
1607	TM2D2	5.63637	5.72988	5.89133	6.42505	7.00306	6.75705	6.39998	6.34442	6.49176	6.38746	6.47687	6.48316	6.61297	6.74485	6.7836
1608	TM9SF1	7.50698	7.29193	7.40038	8.01923	7.99114	8.04326	7.95577	8.20706	7.97219	7.38422	7.40663	7.56562	7.78087	8.22468	7.74933
1609	TM9SF2	9.85991	9.83325	10.2	11.1025	11.1041	11.0844	11.0442	11.1081	11.0158	10.761	10.6675	10.8877	10.9409	10.9371	10.9455
1610	TMBIM1	9.44564	9.28343	9.90201	10.7587	10.6888	10.6595	10.8848	10.91	10.7595	9.20368	9.66628	9.77552	10.4142	10.1691	10.337
1611	TMCC3	6.08894	6.50484	6.2053	5.84287	5.768	6.01908	6.58765	6.44729	6.51143	6.67957	6.57226	6.57094	6.06797	6.18685	6.29925
1612	TMED5	8.56643	8.36616	8.53373	9.2913	9.20634	9.11255	9.19102	9.16046	9.42989	8.42809	8.37774	8.4892	9.04334	9.26592	9.12071
1613	TMED8	6.79972	6.86062	7.02648	7.51279	7.6141	7.51673	7.37195	7.59564	7.12387	6.7669	7.18995	7.2917	7.52682	7.66607	7.79595
1614	TMEM107	6.04331	5.77111	6.16706	6.80697	6.67558	6.73891	6.26786	6.51049	6.28321	6.18108	6.24405	6.03005	6.26786	6.56229	5.82118
1615	TMEM116	8.43837	8.377	8.30617	9.19634	9.2694	8.98024	9.07674	8.89672	8.89025	8.27984	8.30237	8.09472	8.77416	9.08285	8.09754
1616	TMEM156	6.07648	6.09773	5.98873	7.50647	7.92745	7.71581	6.4187	6.51943	6.71158	6.17934	6.8029	6.02911	7.90222	8.28977	6.9095
1617	TMEM173	9.17191	9.15839	9.17496	9.76256	9.84404	9.52379	9.82733	9.82704	9.64795	9.27598	9.22835	9.14559	9.46471	9.6125	9.14917
1618	TMEM181	8.48959	8.45416	8.20212	8.92994	9.08147	8.78401	9.18055	9.26046	9.2725	8.87291	8.91332	8.70081	8.91203	8.89236	9.28215
1619	TMEM184C	8.54375	8.74051	8.69302	9.27191	9.32901	9.26647	9.11772	9.14891	9.03893	8.49237	8.73939	8.56242	8.83367	8.96627	9.58314
1620	TMEM194B	7.96596	7.44839	7.72764	7.8681	7.69685	7.55327	6.92267	6.98253	6.88294	7.64305	7.58933	7.71764	7.2554	7.79458	7.75349
1621	TMEM194B	7.30946	7.15427	6.88389	6.75472	6.79153	6.58622	5.89942	6.09465	6.05249	7.70206	7.44257	7.43294	6.69218	7.05678	7.25327
1622	TMEM200A	5.3831	5.47844	5.3426	5.82984	5.81104	5.86861	6.36871	6.50767	6.22171	5.64952	5.3426	5.47096	5.60312	5.50359	5.50044
1623	TMEM220	6.40156	6.85489	6.8011	6.08821	5.80808	5.6839	5.54791	5.81947	5.62776	6.7355	6.6464	6.54047	5.67777	5.52625	5.76757
1624	TMEM223	7.78895	7.75182	7.81674	8.66664	8.63393	8.77073	8.68307	8.45273	8.38864	7.93232	8.2554	8.22988	8.33523	8.28495	8.28619
1625	TMEM244	4.46837	4.34924	4.67813	5.30114	5.40555	5.43274	4.86603	5.52289	5.32521	4.57069	4.62984	4.63089	5.17619	5.50615	5.251
1626	TMEM43	8.54414	8.52107	8.68426	9.51076	9.56581	9.55457	9.33084	9.17222	9.37689	8.92722	8.90915	9.03637	9.28591	9.32547	8.57981
1627	TMEM45B	8.24146	7.69517	7.9474	8.48307	8.66896	8.34432	6.04802	6.96724	5.94582	7.77798	8.14937	7.81257	8.23665	8.36691	8.78167
1628	TMEM60	5.99187	5.98025	6.15049	7.27794	7.49306	7.36875	7.1835	7.23399	6.64924	6.3685	5.99302	6.58597	6.62884	7.06973	7.18664
1629	TMEM66	12.6221	12.5836	12.0799	11.3472	11.4294	11.4036	10.8229	11.2516	11.1685	11.6832	11.7796	11.8385	11.8056	11.6963	12.0565
1630	TMEM86A	6.95156	7.18194	6.83155	5.87516	6.26107	6.05408	6.40039	6.39037	6.22812	6.21076	6.70039	6.50353	5.95068	5.78522	6.17418
1631	TMEM87B	7.37914	7.49634	7.64725	8.42719	8.36956	8.41324	7.86041	7.88621	7.95591	7.57804	7.79732	7.67438	8.07028	8.5124	7.45874
1632	TMEM9B	7.77989	8.02927	8.52157	9.23812	9.16683	9.16181	9.08118	9.18905	9.08118	8.90509	8.70305	8.95983	9.50735	9.27158	9.47927
1633	TMIGD2	7.59877	7.75786	7.68337	7.03581	6.73517	6.97746	7.2491	7.28375	7.35717	7.72595	7.60489	7.4063	6.97811	6.95752	6.9139
1634	TMX4	8.24819	8.64399	8.44152	9.12315	9.35611	9.19258	9.39748	9.25651	9.26007	8.51582	8.3644	8.61411	9.28534	9.23671	9.00684
1635	TNF	6.44404	5.93479	6.25995	8.17471	7.41971	7.61796	7.98071	7.78869	8.39953	6.40809	7.10687	6.84051	7.00758	8.21134	7.66404
1636	TNFAIP1	6.36979	6.25451	6.67612	7.4053	7.29776	7.25962	7.00376	7.0064	6.87226	6.53518	6.61532	6.672	6.59833	6.49042	7.06802
1637	TNFAIP3	12.5444	12.509	11.9003	10.5695	9.95448	10.438	10.945	12.1436	12.2148	11.3749	11.2601	11.4897	11.8374	11.8623	12.0805
1638	TNFRSF10D	7.03655	7.08414	7.11917	7.56817	7.51846	7.56487	6.7974	7.0381	6.71814	7.27856	7.59451	7.16388	6.7721	6.52352	6.652
1639	TNFRSF11A	5.8379	5.79781	5.74071	5.67795	5.80705	5.5244	6.29047	6.37991	6.2262	5.63195	5.8557	6.02544	5.47342	5.53497	5.73126
1640	TNFRSF1B	7.90113	7.99605	7.51599	8.73726	8.88235	8.89488	9.17074	8.88989	9.19761	8.42104	8.37757	8.3382	9.27591	8.81638	8.76526
1641	TNFRSF9	5.26071	5.66779	5.08475	5.36502	5.73945	5.82934	6.52317	6.24822	6.4111	5.72896	5.53723	5.59489	6.09437	5.40293	5.95212
1642	TNFSF10	8.96743	9.59296	10.0512	10.9702	11.2065	11.0025	11.5196	11.175	11.3924	10.5022	10.3773	10.4382	10.4171	10.8907	10.4071
1643	TNIP1	7.504	7.37781	7.48243	7.96027	8.20965	7.96381	8.0266	7.97137	8.03286	7.64664	8.06644	7.84237	8.33544	8.12994	8.77924
1644	TNNT3	7.24219	7.15727	7.28601	6.79381	6.6174	6.61125	7.02504	6.81819	6.9505	7.27305	7.35603	6.89728	6.66297	6.71183	6.79669
1645	TOB1	10.3744	11.0699	10.6155	10.1986	10.2071	10.4373	10.9344	10.8847	11.1624	10.7943	11.1017	10.961	10.3414	10.5411	11.0168
1646	TOB2	7.28034	7.16991	7.36154	7.83671	7.94054	8.0017	8.07573	7.96879	7.99808	7.1811	7.1789	7.40153	7.58052	7.83687	7.76797
1647	TOP1MT	8.08603	8.01046	7.85132	7.64695	7.78442	7.499	7.12201	7.23777	6.94432	7.71927	7.7856	7.81312	7.62771	7.30118	7.62817
1648	TOP2A	5.1494	5.03568	5.0823	5.45157	5.91149	5.72797	5.63568	5.80407	5.84606	5.37962	4.93314	5.95996	7.32993	6.79867	6.93737
1649	TOR1A	6.20375	6.50149	6.77834	7.78243	7.55498	7.75997	7.60458	7.52026	7.35057	7.16069	6.5116	7.25739	7.29339	7.67812	7.27246
1650	TOR1B	6.42568	6.55731	6.8089	7.24512	7.4668	7.54962	7.35971	7.39473	7.45358	6.54259	6.32992	6.93036	7.08569	7.42436	6.97382
1651	TOX	7.46843	6.34301	7.0529	8.4124	8.32159	8.3203	8.57078	8.87718	8.61517	8.48362	7.69107	7.86159	8.68125	9.00407	8.59216
1652	TP53BP1	7.20627	7.15384	7.44417	8.00018	7.98038	8.07858	7.09631	7.60322	7.51748	7.15035	7.03356	7.33795	7.7523	7.83879	7.30823
1653	TP53INP1	8.11667	7.61117	7.0763	9.28111	9.63168	9.29113	9.21106	9.14312	9.13121	9.22167	9.24479	8.69427	9.56622	9.95668	9.75897
1654	TPCN1	8.41463	8.20006	8.27254	8.23872	8.25788	8.09039	7.35604	7.737	7.52959	8.09539	8.0721	8.31705	7.76895	7.81593	7.32788
1655	TPI1	7.01926	6.93384	7.31878	7.83221	8.19403	8.3197	7.9274	7.90262	7.78754	7.43546	7.68599	7.8252	7.77731	8.0171	7.68757
1656	TPI1	8.6675	8.61108	8.92568	9.33742	9.71333	9.79022	9.60462	9.54366	9.57216	9.04183	8.90212	9.34126	9.44445	9.54449	8.99533
1657	TPM4	8.1193	8.01738	7.80226	8.77369	8.93253	9.0478	8.82514	9.0327	9.06532	8.08662	8.29055	8.00828	9.39578	8.92286	9.05123
1658	TPP1	8.89731	8.95607	9.22779	9.74742	9.59196	9.80835	9.83583	9.73547	9.86418	8.98701	9.27186	9.60138	9.73673	9.59241	9.20154
1659	TPP2	10.5566	10.4022	10.2981	10.2988	10.2084	10.1411	9.67632	9.7235	9.71928	10.6611	10.6371	10.575	10.508	10.5741	10.5266
1660	TPR	8.74966	8.6727	8.92146	9.30417	9.47645	9.41867	8.84357	8.7365	8.90878	9.09917	9.01127	9.06799	9.52607	9.53542	9.47574
1661	TPRG1	5.02973	5.08888	4.86138	5.07037	5.14957	4.88466	6.37483	6.53483	5.85498	5.05233	5.00518	4.85875	5.12637	5.22665	5.11635
1662	TPST1	6.65364	6.4825	6.48233	5.75563	5.76877	5.66797	5.4222	5.27693	5.56618	6.17429	6.35875	6.01088	5.78154	5.59375	5.60251
1663	TPX2	4.80256	4.9092	4.97179	5.57478	5.65691	5.42264	5.80475	6.10337	5.79518	5.15492	4.84954	5.89273	6.35583	6.27682	5.9339
1664	TRABD2A	9.81495	9.80458	9.8911	9.12026	9.03202	9.03994	8.2142	8.43879	8.26126	9.27986	9.02778	9.63641	8.88363	8.8007	8.40315
1665	TRADD	8.19633	7.71724	8.02479	9.16699	9.15994	8.96296	8.61848	8.79711	8.73275	8.29745	8.38613	8.17485	8.71045	9.12519	8.44834
1666	TRAF1	7.80905	7.82889	7.67977	8.34775	8.32736	8.30998	7.45865	7.79691	7.62542	6.57099	7.82866	7.27382	8.29518	8.30005	8.67809
1667	TRAFD1	7.7736	7.70876	7.84922	8.74052	8.77253	8.56046	8.62287	8.64783	8.10687	8.5675	8.55075	8.51047	8.56215	9.15804	8.6466
1668	TRAK2	8.49986	9.00925	8.64436	9.26697	9.32747	9.25022	8.45814	8.77722	8.66594	8.90741	8.96761	9.04569	9.27359	9.30874	9.17191
1669	TRANK1	7.89922	8.07899	8.09365	8.88407	9.11572	8.91988	8.65891	8.87929	8.64153	8.41277	7.89621	8.55129	8.83659	9.28773	8.13016
1670	TRAPPC1	9.2005	9.17835	9.77274	10.5205	10.4345	10.4806	10.4989	10.0825	10.1336	10.3634	10.3439	10.3239	10.4535	10.5886	9.9701
1671	TRERF1	8.08092	8.12941	8.23244	8.90199	8.72218	8.79487	8.49253	8.54059	8.31457	8.59801	8.43894	8.13628	8.4752	8.45327	7.72555
1672	TRIB2	9.72596	9.53366	10.117	10.7388	10.6502	10.4086	9.50827	9.9491	9.68613	9.52656	9.92317	10.0267	10.6691	10.9131	10.3531
1673	TRIM13	6.12686	6.18076	6.31769	7.18824	7.53167	6.93218	6.69248	6.77153	6.75588	6.41233	6.63341	6.62483	7.04292	6.87702	6.93818
1674	TRIM14	8.66378	8.62294	8.76724	9.43514	9.37238	9.15781	9.03863	9.0605	8.83165	9.09897	8.99789	9.1887	9.11076	9.63915	8.30197
1675	TRIM2	5.16464	6.08613	5.78192	7.15857	7.1808	7.19285	6.1505	6.75095	6.68373	5.7099	5.75315	5.53576	5.83093	6.08562	5.65892
1676	TRIM21	6.63338	6.39612	6.51176	7.66699	7.44476	7.47818	7.58267	7.43493	7.26401	7.19002	7.36818	7.51761	7.26584	7.76224	7.39586
1677	TRIM23	7.15117	7.20642	6.96766	6.74104	7.03453	6.72085	6.44763	6.21193	6.33753	7.26414	7.36324	7.00397	7.07296	6.9947	7.50586
1678	TRIM32	6.98347	7.38253	7.1049	8.64959	8.85648	8.47913	7.64677	7.42238	7.69525	8.15736	7.75032	7.86467	7.84685	8.27367	8.37695
1679	TRIM44	7.73919	7.94712	7.82898	7.62796	7.80167	7.67109	7.20282	7.15135	7.21453	7.50955	7.51038	7.80402	7.52054	7.90596	7.46805
1680	TRIM52	8.11002	7.94774	8.10935	8.5785	8.75286	8.64527	8.32119	8.57772	8.47195	8.14808	8.32243	8.19468	8.23815	8.36452	8.22234
1681	TRIM59	5.96772	6.32827	6.5921	7.69181	7.57559	7.48307	7.32658	7.35469	7.32658	6.54572	6.96524	7.21976	8.19642	7.87716	8.28048
1682	TRIML2	5.77638	5.61704	5.56398	5.01829	4.96494	5.02679	5.23809	5.20248	5.22102	5.33048	5.20248	5.09638	4.81225	5.03725	5.0348
1683	TRIP4	7.14396	7.29513	7.25452	7.94813	7.78052	7.7399	7.21017	7.55959	7.45414	7.20213	7.20309	7.43262	7.98369	7.92052	7.89957
1684	TRMT1L	7.3419	7.27586	7.42743	8.2159	8.41351	8.17087	7.69019	7.52903	7.62147	7.12383	6.96232	7.27717	7.40329	7.84819	6.69568
1685	TRMT5	5.57384	5.73361	6.18889	6.55719	6.65499	6.73995	6.11331	5.93764	6.07572	5.87189	5.80223	6.0916	6.11733	6.32661	6.22994
1686	TRNT1	7.08339	6.85475	6.95183	7.19981	7.6268	7.52457	6.41614	6.14827	6.59407	7.35637	7.45351	6.96732	6.72356	7.08836	6.91536
1687	TRPV2	7.25712	7.38544	7.2906	8.03532	8.25625	8.20453	7.91657	8.05122	7.94009	7.31701	7.37959	7.32398	7.77154	7.91351	7.45325
1688	TRRAP	8.74602	8.77753	8.86893	9.38524	9.61615	9.38767	8.99018	9.0926	9.01794	8.96959	8.91958	9.01828	9.44987	9.39324	9.56196
1689	TSGA10	6.11979	6.25214	6.43526	5.90457	6.2019	5.72222	5.05042	5.27268	5.26741	5.72983	5.91477	5.87943	5.2223	5.82554	5.01963
1690	TSHZ2	9.11748	9.95829	9.68701	9.09163	9.62965	9.64698	6.60043	7.43898	7.00101	9.38962	8.88042	9.24247	9.58141	9.60456	9.52392
1691	TSPAN15	6.01751	6.02241	5.64233	6.68514	6.47897	6.53158	6.95024	7.1037	7.25041	5.87211	5.97037	5.89612	6.22524	6.18538	5.99216
1692	TSPAN2	6.70988	7.46041	6.88691	7.94376	8.38624	8.33673	8.48655	9.15555	8.86407	7.62684	7.15322	7.7966	7.80158	7.82792	7.27508
1693	TSPAN5	6.14517	6.69814	6.25566	7.93561	7.93378	8.08506	7.60565	7.57741	7.54157	6.4077	6.41555	6.81	7.73841	8.02817	7.93498
1694	TSPYL2	9.52425	9.54924	9.40252	8.5368	8.55833	8.56382	8.20389	8.73965	8.60244	8.7006	8.82843	8.89059	8.52172	8.68275	9.19025
1695	TSTA3	7.49417	7.4499	7.59784	7.97194	8.09783	8.07243	7.74614	7.82645	7.73776	7.0121	7.37242	7.58893	8.20034	7.88922	7.41119
1696	TTC12	7.45561	7.63342	7.48251	7.51956	7.52804	7.52434	7.00364	6.85455	6.89065	7.50439	7.50307	7.45561	7.36226	7.4969	7.40574
1697	TTC14	9.07272	9.07963	9.20954	9.02438	9.15777	8.98686	8.60166	8.5076	8.52308	9.42711	9.06944	9.27399	8.74689	8.7799	8.63608
1698	TTC3	9.48604	9.51521	9.44207	9.40297	9.33594	9.43623	8.73784	8.85424	8.50636	9.30277	9.40177	9.41266	9.37055	9.12504	9.42731
1699	TTC39C	9.58588	9.37568	9.43521	10.4493	10.2476	10.3477	9.88317	10.135	10.0048	9.50159	9.67056	9.84513	10.4222	10.5647	10.0231
1700	TTC39C	7.64477	7.53027	7.41094	8.22799	8.40204	8.34455	7.79673	7.96057	7.92226	7.64505	7.76136	7.78734	8.28087	8.6108	8.07786
1701	TTC9C	6.33241	6.46753	6.46297	6.90769	7.13731	6.96131	6.70426	6.51168	6.4392	6.52394	6.51542	6.18099	6.26624	6.54226	6.47271
1702	TTF2	6.75393	6.8521	6.6382	7.23237	7.38739	7.37657	6.83019	6.87673	7.02814	6.94818	6.78146	7.1131	7.3724	7.63466	7.51436
1703	TTI2	5.53891	5.43238	5.58822	6.27219	6.33291	6.28824	5.80288	6.0245	5.76189	5.65209	6.05391	5.87814	6.06525	6.45691	6.48816
1704	TTN	7.15746	7.56315	7.68021	6.82935	6.93042	6.73945	5.8225	6.23493	6.38647	7.3867	6.97175	7.10666	7.29492	6.64295	6.80262
1705	TTTY14	6.99582	7.06572	6.99828	6.51308	6.11409	6.10246	6.33675	6.49063	6.4216	6.69309	6.60589	6.61058	6.05086	6.27688	6.30323
1706	TTYH2	7.0167	6.75338	7.05892	8.13599	8.06107	8.22084	7.82987	7.96333	7.86522	7.0965	7.36316	7.26831	7.89261	8.16527	7.78154
1707	TUBA1C	7.6847	7.69522	7.52113	8.11698	8.15147	8.20581	8.43738	9.00448	8.72153	7.80899	7.98927	8.45885	8.44548	8.64844	8.44309
1708	TUBB2A	5.9674	5.9674	5.9054	5.77887	5.69265	5.66003	6.42206	6.55052	6.23307	5.80231	5.9674	5.9674	6.23294	5.78584	5.9674
1709	TUBGCP5	6.64138	6.83434	6.44345	6.93002	6.92564	6.80745	6.25211	6.18673	6.28236	7.29175	7.3077	7.13079	7.12958	7.36231	7.81458
1710	TWF2	8.25723	8.3382	8.55914	9.23663	9.29994	9.39952	9.01297	9.08353	8.91462	8.51005	8.40994	8.61235	9.03401	9.19714	8.77138
1711	TXK	9.83695	9.94472	9.68214	9.33373	9.68911	9.54066	7.24524	7.32474	7.55273	10.2095	9.96054	9.80886	9.6268	9.83546	9.25899
1712	TXN	6.29588	6.27552	6.94398	8.20011	8.17354	8.37638	8.39498	8.47635	8.73641	8.05791	8.13775	8.25776	8.42077	8.51005	8.01329
1713	UBE2E2	6.8425	7.06419	7.55087	5.847	6.0481	6.21794	5.57853	5.31022	5.23556	7.1137	6.96046	7.30628	6.21794	5.83018	5.94133
1714	UBE2F	8.13939	8.13101	8.11827	8.22385	8.13616	8.25665	7.62779	7.61163	7.53487	7.85959	8.13053	7.91904	8.97938	8.61836	8.63184
1715	UBE2Q2	8.53145	8.41836	8.44239	8.92887	9.10852	9.03987	9.1997	8.82943	9.16382	8.96457	9.00927	8.80888	9.09658	9.20601	9.12098
1716	UBE2Z	9.16788	9.05955	9.26709	9.89797	9.75748	9.9043	9.80705	9.79383	9.79875	9.51531	9.60816	9.65305	9.55898	9.86791	9.64934
1717	UBL3	7.76963	7.73959	8.19602	8.95999	8.83864	8.81174	8.53775	8.89563	8.62291	7.99894	8.04544	8.21574	8.78072	8.65261	8.80476
1718	UBR7	6.15525	6.38043	6.37504	6.93902	7.21745	7.23788	6.84112	7.11518	6.64027	6.41272	6.29223	6.84802	7.18723	7.16942	6.96726
1719	UCN3	5.29711	5.51596	5.20799	5.15811	5.22068	5.07446	5.67071	5.68106	5.67844	5.48033	5.40343	5.49757	5.045	5.31134	5.19317
1720	UGCG	6.94098	6.88208	6.72588	7.53159	7.50914	7.52679	7.22302	7.13466	6.88081	7.63106	7.67807	8.21054	7.75958	7.9936	7.79953
1721	UHRF1BP1	6.39414	6.57806	6.67347	6.4252	6.55517	6.11654	5.83933	5.84876	5.94792	6.23508	6.38478	6.55071	6.38689	6.20189	6.68021
1722	UNCX	8.52969	8.68506	8.45806	8.01256	7.85185	7.79602	8.35013	8.24074	8.34355	8.43401	8.20524	8.23709	7.83566	7.66703	7.99626
1723	UNG	6.11555	5.85589	5.99249	7.21782	7.05999	7.22634	6.97735	6.78235	6.94156	5.97506	5.89913	6.33336	6.38479	6.71667	5.92897
1724	UPK3A	6.24788	6.29441	6.09678	5.71215	5.64775	5.64696	6.02556	6.11781	5.95307	5.89967	6.08915	5.98105	5.93706	5.80959	5.85661
1725	USP15	10.0652	10.288	9.92775	9.47328	9.64958	9.51752	9.25639	9.42906	9.23065	10.1926	9.93235	10.1528	10.319	10.2267	10.3102
1726	USP28	6.9873	7.13261	7.31903	7.56296	7.49428	7.51966	8.14722	7.83796	7.93635	7.90254	7.13623	7.29038	7.32833	7.85679	7.11378
1727	USP46	5.84153	6.25616	6.03717	8.189	8.1204	7.79885	7.99687	7.81265	7.8928	6.62556	7.27597	6.99117	8.79064	9.31632	9.49259
1728	USP53	8.44363	8.64842	8.66227	8.95765	8.90866	9.0913	8.41627	8.15621	8.37658	8.49055	9.50335	8.2314	8.99397	8.58398	8.81429
1729	USP6NL	7.57331	8.01015	8.16221	7.33626	7.53105	7.67974	6.09792	6.32039	6.58678	7.94643	7.2838	8.10068	7.62814	7.7779	7.59287
1730	UST	5.00208	4.85266	5.2822	7.2263	7.12911	6.50667	6.82943	6.8066	6.91546	5.14214	5.73438	5.25468	6.79151	6.77934	6.86557
1731	UTP11L	6.37333	6.14294	6.45484	7.09297	7.08868	7.06991	6.98387	6.88841	7.103	6.44043	6.63447	6.85234	6.71594	6.9199	7.26279
1732	UTP3	6.00259	6.40143	6.00597	7.28178	7.30919	7.27645	6.84941	6.73904	6.56721	7.03788	7.04482	6.85993	7.28725	7.23542	6.96028
1733	UTP6	6.72763	6.67341	6.83971	7.35832	7.3864	7.48597	6.69985	6.80471	6.77437	6.84404	6.56602	6.76442	6.99548	7.20657	6.96013
1734	UTRN	9.06326	9.02029	9.10927	9.68202	9.88494	9.69405	9.56669	9.58437	9.71914	9.89019	9.56995	9.71341	9.91654	10.1952	10.1874
1735	VAMP8	9.54618	9.73059	9.90578	10.4227	10.6082	10.6379	10.5595	10.7056	10.4432	9.58116	9.73439	10.0311	10.3251	10.3299	9.91989
1736	VCL	6.34763	6.53756	6.59108	7.67813	7.79444	7.98483	8.09003	8.37665	8.41499	6.92035	7.42194	6.9598	8.25188	7.66066	6.41871
1737	VCP	9.00503	8.82377	8.90827	9.57601	9.49479	9.42115	9.30837	9.41496	9.33243	8.75603	8.93904	9.04619	9.60723	9.4858	9.51352
1738	VCPIP1	8.76308	8.6425	8.66192	9.4498	9.52311	9.31324	9.11868	9.50078	9.06535	9.11864	9.25237	9.12221	9.58356	9.56955	9.42237
1739	VCX2	5.86612	5.69685	5.73032	5.23907	5.18468	5.06207	5.66345	5.68488	5.58307	5.35505	5.49373	5.23084	4.89838	5.18617	5.11113
1740	VHL	7.61226	7.39413	7.61626	8.22998	8.17351	8.07493	7.96162	7.93865	7.60744	7.95489	7.93636	8.11918	8.27277	8.2706	8.5132
1741	VIM	10.8872	10.773	10.9176	11.5748	11.5898	11.4936	11.3039	11.4882	11.5701	10.7577	10.9657	11.0963	11.2824	11.4848	11.0249
1742	VN1R4	3.29412	3.89497	3.27749	3.09653	3.1941	3.32425	3.90206	3.94706	4.38737	4.12195	3.72809	4.1785	3.63604	3.78759	2.41589
1743	VNN2	7.46643	7.38256	7.92858	7.6031	7.35345	7.38256	6.23855	5.95463	5.80415	7.7401	7.70175	7.89486	7.40155	7.50225	6.68608
1744	VOPP1	8.64992	8.4578	8.66324	9.48406	9.42171	9.52246	8.98838	9.23843	8.99547	8.9841	8.69586	8.86681	9.50729	9.57813	9.39273
1745	VOPP1	8.39115	8.2014	8.32221	9.15	9.10376	9.20798	8.71276	8.87948	8.6567	8.6656	8.38556	8.53396	9.24539	9.2654	9.1606
1746	VPS13A	7.66432	7.81305	7.89464	8.38246	8.47808	8.32701	7.88843	8.08942	8.08942	7.91195	7.80254	7.88045	8.27251	8.41342	8.38856
1747	VPS33A	6.7761	6.8996	7.17944	8.16931	8.31643	8.2875	8.03499	7.87039	7.98156	7.31777	7.57849	7.49565	7.96525	8.16081	8.26319
1748	VPS41	7.19175	7.19232	7.17712	7.98438	7.86764	7.7741	7.42099	7.31947	7.47781	7.31885	7.33082	7.44541	7.81662	8.09024	7.82556
1749	VWA5A	5.78462	5.76458	6.01466	6.34565	6.39673	6.34634	5.67799	5.68486	5.81153	6.23459	6.24315	6.20336	6.41558	6.53293	6.05372
1750	VWA7	6.09358	6.16798	6.12989	6.07621	6.03437	5.83923	6.70379	6.68188	6.58877	6.09358	6.14777	5.93515	5.80813	5.94444	5.92379
1751	WARS	7.12381	6.87408	7.06602	7.73901	7.73901	7.73901	7.72458	7.60373	7.44725	7.73901	7.75851	8.05628	8.1173	8.4248	8.24101
1752	WBSCR17	6.31052	6.22019	6.25156	5.80229	5.69577	5.56721	6.29087	5.90109	6.10172	6.34542	6.11991	6.43211	5.88817	5.77581	5.53629
1753	WDR11	6.65937	6.64752	6.65181	7.54211	7.70126	7.55691	7.22754	7.19366	7.11349	7.12266	7.05962	7.3142	7.67665	7.5828	7.68879
1754	WDR19	6.69557	7.01685	6.7216	7.27288	7.39911	7.42276	6.22121	6.58756	6.40244	7.00756	6.94399	6.92106	7.02521	7.12517	7.09526
1755	WDR37	7.65065	7.90787	7.52946	8.51486	8.49771	8.31988	7.94723	8.01361	7.91265	8.12629	8.11475	8.08053	8.23029	8.13437	8.05336
1756	WDR44	6.9946	7.10704	6.93068	7.8663	7.76679	7.7822	7.71079	7.49145	7.76368	7.63271	6.88605	7.12847	7.35765	7.53997	7.73647
1757	WEE1	5.0503	5.42527	5.45396	7.06978	7.00565	7.07116	7.13858	7.34401	7.17958	6.08161	5.98148	6.21712	6.82243	7.03265	7.00334
1758	WEE1	6.27116	6.18191	5.94842	7.38631	7.78916	7.35554	7.42214	8.07293	7.74104	6.74828	6.19063	6.27056	6.81613	7.19183	7.33453
1759	WEE1	4.6705	4.14827	4.35464	6.05659	6.5021	6.40661	6.21704	6.68707	6.70544	5.45997	5.34441	5.26413	6.06194	6.11146	6.12453
1760	WHAMMP3	9.48075	9.16912	9.04332	8.56615	8.56205	8.48043	7.88028	8.24097	8.26435	9.53893	9.66359	9.3342	8.71688	8.90816	9.11887
1761	WIPI1	6.63588	6.60086	5.98218	6.89656	6.88537	7.06029	7.84372	7.56418	7.54635	7.09082	6.68628	6.94325	7.02867	7.45388	6.95328
1762	WRN	7.17251	7.35024	6.75301	7.35197	7.54276	7.50736	6.81569	6.98791	6.82938	7.44039	7.40093	7.43332	7.43657	7.61131	7.87043
1763	WSB2	7.87643	7.70291	7.8345	8.79593	9.13667	8.82053	8.93207	8.73911	8.87785	7.90776	8.4552	8.24823	9.31384	9.03123	9.21773
1764	XPNPEP1	7.92924	7.86812	7.85605	8.73177	8.78799	8.44972	8.40189	8.39591	8.3251	8.3807	8.07385	7.98575	8.56157	8.99925	8.73784
1765	XPO4	7.82932	7.91987	7.93884	8.03214	8.24331	8.02933	7.43893	7.4216	7.52451	7.7883	7.97369	7.92143	8.17473	8.23221	8.73624
1766	YIF1A	7.20711	7.08898	7.1915	7.78731	7.75225	7.70563	7.47765	7.61532	7.5772	7.27232	7.25803	7.44821	7.39729	7.74513	7.09448
1767	YIPF1	6.73238	6.72388	6.85518	7.35397	7.40145	7.40947	7.15186	7.20395	7.06289	6.98336	6.78305	6.76866	7.3476	7.44088	7.20313
1768	YPEL2	8.94007	9.12088	8.9477	8.35364	8.44458	8.55709	7.87091	7.88744	7.98749	8.91629	8.91377	8.76403	8.62135	8.50822	8.54833
1769	YPEL5	12.0838	12.1948	11.5286	10.3229	10.0595	10.3286	9.99713	11.0591	11.0107	10.1799	10.345	10.4119	10.8902	10.9482	11.1299
1770	YTHDC1	10.1631	10.3072	10.0615	9.70121	9.77248	9.76603	9.24236	9.40402	9.4007	10.0455	10.0191	9.80105	9.77315	9.91623	9.98165
1771	YWHAH	5.98691	6.45504	6.78604	8.13792	8.20481	8.27444	8.52155	8.54365	8.31617	7.37847	6.89635	7.63203	8.59428	8.47463	8.71933
1772	YWHAQ	10.6554	10.6605	10.9498	11.4558	11.4911	11.3667	11.7777	11.6135	11.6721	10.9527	11.0224	11.216	11.5409	11.5399	11.3312
1773	YWHAQP8	7.28236	6.98227	7.32206	7.58602	7.64556	7.55184	8.19925	7.89434	8.02746	7.11878	7.36909	7.63316	7.51361	7.60747	7.4464
1774	ZBTB10	9.25848	9.36779	8.52545	7.34041	7.20525	7.47285	6.72072	7.16343	6.93712	7.46879	7.72221	7.84688	7.90905	7.87598	7.97714
1775	ZBTB20	9.0712	9.18026	9.08756	8.40631	8.64204	8.49044	8.22864	8.40724	8.30393	9.04723	9.19378	9.08239	8.51597	8.69174	8.7661
1776	ZBTB24	7.73468	7.64736	7.48234	8.23383	8.54623	8.26129	7.98478	7.84615	7.94404	8.11302	8.00119	7.8427	8.25372	8.43565	8.74631
1777	ZBTB38	9.50963	10.0461	10.1564	10.8655	11.0617	10.9686	10.7884	10.6085	10.7809	10.2254	10.3926	10.3627	10.8885	10.7735	10.8837
1778	ZC2HC1A	5.20136	5.64249	5.8936	7.5883	6.60492	7.74129	6.69779	7.47033	7.60515	5.34635	5.41914	5.53495	7.60642	7.99189	8.07941
1779	ZC3H12B	5.55376	5.50876	5.7519	4.97836	4.95978	5.03792	4.59762	5.00617	4.80212	4.82631	5.89227	5.59192	4.50875	5.01267	4.8191
1780	ZC3H13	7.38632	7.48591	7.71517	8.14973	8.25329	8.19543	7.8886	7.62205	7.71259	7.69238	7.41661	7.6008	7.82036	8.00415	8.10837
1781	ZC3HAV1	10.2612	10.3691	10.4154	10.8892	10.9404	10.9578	10.6608	10.7021	10.7226	10.7964	10.9369	10.8972	10.829	10.9488	10.7683
1782	ZC4H2	7.9574	7.9247	7.85477	7.26369	6.99428	7.01121	6.7074	6.02707	6.32321	7.47156	8.42252	7.82424	7.01327	7.56773	6.2736
1783	ZCCHC6	8.19097	8.27457	8.31816	8.99264	8.95042	8.81876	8.69997	8.60958	8.79842	8.48393	8.18072	8.31735	8.84464	9.0196	9.03729
1784	ZDBF2	7.23354	7.0293	7.05162	6.29391	6.6144	6.59597	6.19948	5.88092	6.11329	6.42002	5.98232	6.60489	7.45323	7.19258	7.80143
1785	ZDHHC18	8.96254	8.76136	8.91008	9.59325	9.44554	9.24702	9.62462	9.49094	9.63564	8.95944	8.88996	8.78374	9.21108	9.28107	9.21108
1786	ZEB1	9.77562	9.81219	9.71481	9.12179	9.04775	9.14373	9.04371	9.28093	9.13443	9.15056	9.31287	9.41536	9.28174	9.21564	10.5338
1787	ZFP36	10.7315	10.5702	10.3733	9.80933	9.65132	9.8615	10.2331	10.8106	11.1267	10.1505	10.2203	10.1574	10.148	10.7211	10.5735
1788	ZFP62	6.92809	6.69277	7.07673	7.38213	7.70058	7.48222	6.28208	6.37173	6.2998	6.56963	6.89153	6.70601	6.89717	6.93283	6.63451
1789	ZFP82	6.21748	5.98271	5.61141	6.71136	6.76988	6.4912	5.77998	5.80526	5.97826	6.00939	6.02899	6.24097	6.37044	6.21236	5.562
1790	ZKSCAN1	7.12631	7.1499	7.43743	7.79905	7.938	7.88048	7.38252	7.33058	7.27412	7.46315	7.34799	7.50105	7.46098	7.75558	7.48138
1791	ZMAT3	7.54929	7.75827	7.93068	7.75746	7.88255	7.74157	7.28732	7.14427	7.2959	7.68213	7.33917	7.57776	7.68786	7.74159	7.36912
1792	ZMPSTE24	7.789	8.05073	8.17641	8.79196	8.68448	8.78902	8.68764	8.65715	8.51286	8.31141	8.1487	8.29142	8.63924	8.82984	9.1507
1793	ZMYM3	7.73122	7.49995	8.0876	7.96586	7.90474	7.99872	7.45333	7.28139	7.4323	7.65704	7.73445	7.76036	7.70544	7.91783	7.38787
1794	ZNF136	8.87763	9.102	8.72424	8.39512	8.35388	8.4602	7.93806	8.14853	7.95006	8.43661	8.69896	8.52675	8.63741	8.6169	8.77793
1795	ZNF14	7.87305	8.14494	8.00946	6.87006	7.03547	6.8021	5.62113	5.96069	5.83249	7.58375	7.71412	7.59703	7.63462	7.46649	7.75581
1796	ZNF140	6.54797	6.59146	6.62739	7.21087	6.99995	6.92167	6.3103	6.4391	6.41585	6.23521	6.25063	6.49126	6.40775	6.87324	6.69318
1797	ZNF141	9.59275	9.17126	9.29827	8.92948	9.11906	8.93414	8.34356	7.92456	8.10298	9.2527	9.42613	9.02321	8.75657	8.72958	8.77311
1798	ZNF146	8.3515	8.30764	8.80412	9.52233	9.37913	9.29961	9.08644	8.88489	8.89409	8.80568	9.00959	9	8.9543	9.15138	9.3197
1799	ZNF175	6.53166	6.36926	6.94607	7.27054	7.26745	7.17462	6.5425	6.53558	6.50775	6.12653	6.26133	5.87936	5.97042	6.78551	5.87272
1800	ZNF182	6.90374	6.88064	7.11954	6.97552	7.09435	7.09887	6.60197	6.46543	6.55617	6.67981	6.89577	6.61696	6.87819	6.88064	6.9013
1801	ZNF187	6.54022	6.68084	6.71127	7.19816	7.28432	7.18747	6.84927	6.80522	6.61904	6.85171	6.97415	7.07967	6.74558	6.85057	6.83156
1802	ZNF200	7.38617	7.66621	7.21308	6.9792	6.95078	6.92797	6.66656	6.61759	6.63767	6.65654	7.03243	6.80499	6.89416	6.96399	6.95083
1803	ZNF204P	6.5227	7.56408	6.75818	6.97931	6.89597	6.95792	5.88039	5.64871	5.64989	6.77572	6.8539	6.56744	6.29532	6.45727	5.88744
1804	ZNF211	7.0774	7.06357	7.32241	7.84145	8.19278	7.94767	7.66568	7.67511	7.47373	7.49111	7.98591	7.75253	7.78789	7.62348	7.88531
1805	ZNF217	8.81549	8.83932	8.7796	9.30456	9.42328	9.37928	9.00294	9.02417	9.12537	8.42013	8.80651	8.92317	9.14504	9.0007	9.09418
1806	ZNF223	5.81588	5.73448	6.14542	6.23387	6.34964	6.02551	5.29826	5.50672	5.47139	5.88871	6.06757	5.38456	5.35775	5.46758	5.54436
1807	ZNF232	4.81617	4.83109	5.47727	5.66003	5.59989	5.73725	4.88672	4.91349	4.61089	4.91349	4.72622	4.8237	4.69629	4.91349	4.31776
1808	ZNF235	5.57074	5.68051	5.65184	6.17684	6.32389	6.37212	6.071	5.58071	5.45295	5.69181	5.87038	5.81807	5.85268	6.22157	5.81871
1809	ZNF238	8.41821	8.13526	7.92111	7.71774	7.60895	7.70593	6.51276	7.03571	7.02925	7.36543	7.93487	7.68783	7.65397	7.42218	8.11622
1810	ZNF248	5.72855	6.0473	6.61469	6.32832	6.59331	6.613	5.8112	5.59675	5.79739	5.91453	5.75881	5.67962	5.45782	5.75082	5.47202
1811	ZNF268	7.3803	7.14909	7.35426	7.31409	7.61587	7.49099	6.7817	6.75697	6.78438	7.67612	8.01045	7.68168	7.35058	7.58928	7.43548
1812	ZNF273	8.58255	8.50238	8.28982	8.05297	7.86502	8.00549	7.63999	7.55321	7.56623	8.35781	8.39457	8.49914	8.27234	8.07932	8.56304
1813	ZNF295	9.86762	9.78173	9.05307	7.83686	7.88095	7.98548	7.71165	8.27939	8.16128	7.78578	8.55027	8.59942	8.8514	8.74153	9.3636
1814	ZNF304	5.54566	5.24322	6.06908	6.47118	6.51567	6.5528	5.75449	5.97507	5.73349	5.73851	6.04061	5.74475	6.24212	6.55128	6.31661
1815	ZNF365	5.07856	4.84175	4.88744	4.85615	5.21614	5.01574	5.8251	6.06684	6.01098	4.96473	5.07856	4.9141	4.97735	4.67314	5.01005
1816	ZNF43	8.36901	8.48565	8.47465	8.0207	8.13198	8.23105	7.77559	7.40069	7.33908	8.49979	8.94798	9.10526	8.7384	8.37706	8.96935
1817	ZNF430	9.08594	9.10382	8.91342	8.73772	8.53782	8.5246	8.4257	8.34151	8.34447	8.82813	9.11935	8.99827	8.84729	8.6678	9.12749
1818	ZNF431	8.33177	8.44164	7.95115	7.81719	7.99194	7.87935	7.44327	7.24276	7.30359	8.02038	8.08034	8.11324	8.2681	7.92885	8.38898
1819	ZNF441	5.14448	5.16458	5.72714	5.91228	5.91945	5.99027	5.12874	5.01795	4.59029	6.10387	6.81929	6.10951	6.73616	6.38729	6.35078
1820	ZNF469	6.97496	6.96924	6.74036	6.31998	6.22946	6.3034	6.89964	6.62941	6.77758	6.82992	6.80096	6.62941	6.35983	6.28608	6.57625
1821	ZNF483	6.0133	6.31252	6.31276	6.49547	6.48551	6.6095	5.91834	6.02425	5.66458	6.39838	6.30551	6.51535	6.25367	6.5106	6.81682
1822	ZNF484	8.29792	8.49049	8.49415	8.52009	8.61767	8.57469	7.94741	7.78148	7.84657	8.57306	8.56689	8.52378	8.54643	8.63633	8.99069
1823	ZNF506	10.4111	10.0005	10.3018	9.89028	10.013	9.88724	9.45927	9.0269	9.33888	9.84738	10.2099	10.0898	9.6279	9.77417	9.87059
1824	ZNF510	7.31368	7.66458	7.8679	7.82024	8.00887	7.82677	7.24083	6.75857	6.89738	7.98985	8.11168	7.7931	7.79683	7.863	8.0616
1825	ZNF516	6.65919	6.65821	6.66651	6.2148	6.3488	6.14209	5.64966	5.99267	5.99046	6.25455	6.69618	6.18893	6.01211	5.9611	6.2148
1826	ZNF518A	7.07725	7.45606	7.53856	7.67129	7.57211	7.80113	7.16645	6.99286	6.95618	7.13492	7.13205	7.51667	7.56971	7.66507	6.9787
1827	ZNF518B	8.02927	7.78471	8.36663	8.43442	8.41493	8.37636	7.58454	7.6268	7.485	8.13295	8.10881	8.36192	8.43147	8.4514	8.58284
1828	ZNF529	7.99509	7.66408	7.43087	7.47169	7.47169	7.38195	6.7973	6.86671	6.86254	7.6122	7.76991	7.47169	7.44163	7.75864	7.66133
1829	ZNF540	6.30568	6.15514	6.30479	5.8556	6.09954	5.79159	5.06638	5.59911	5.08829	6.06922	6.46074	6.17788	6.1472	6.13159	6.09018
1830	ZNF550	7.91314	7.81817	7.89578	7.61804	7.61302	7.62521	7.21194	7.12383	7.1502	7.90928	8.29351	7.91154	7.18845	7.49729	7.33111
1831	ZNF573	5.41273	5.66697	5.31262	5.85452	5.76254	5.54978	4.83811	4.78105	4.82853	5.81962	5.36788	5.41356	5.22939	5.29888	5.28107
1832	ZNF585B	6.38953	6.71616	7.47954	7.81914	7.65888	7.85249	7.04487	7.07974	7.14596	6.81982	7.15549	6.94277	7.07534	7.60479	6.42972
1833	ZNF597	7.15248	7.21787	6.99553	7.42341	7.50748	7.37607	6.9744	6.81206	6.871	7.45072	7.62833	7.62445	7.93323	7.54355	7.87654
1834	ZNF600	6.13974	5.92253	5.87305	7.47658	6.80985	6.58992	6.85836	6.90586	6.68364	6.79057	7.28959	6.45744	7.10171	6.99504	6.81894
1835	ZNF609	9.37499	9.52933	9.56502	8.65152	8.88508	8.87165	8.51612	8.55349	8.37202	8.81268	8.8363	8.96702	8.55918	8.65405	7.35224
1836	ZNF615	5.5877	5.59398	5.97076	6.68591	6.3746	6.54578	6.09143	5.96841	5.74742	5.56186	6.18236	6.08826	6.60322	6.23216	6.58551
1837	ZNF623	6.55901	6.84379	7.08881	7.42663	7.47793	7.33148	6.84862	6.88754	6.88462	6.49807	6.74757	6.9481	6.90192	7.08422	6.70056
1838	ZNF624	6.82993	6.67523	6.79106	7.612	7.55172	7.30607	7.06907	7.05944	7.24904	6.98235	7.14642	7.15237	7.33383	7.53951	7.50121
1839	ZNF638	8.02955	8.00669	8.2267	8.45942	8.28823	8.40646	7.85517	7.8398	7.67182	8.12885	7.96023	7.99409	8.17809	8.29372	8.11466
1840	ZNF654	7.18685	7.06086	7.4955	8.09551	8.03041	8.08143	7.73263	7.71156	7.39962	7.1417	7.65617	7.49952	7.89471	7.82149	8.38916
1841	ZNF658	5.44026	5.57415	5.965	6.02756	6.10346	6.09534	5.3599	5.02747	5.18392	6.02998	5.89105	5.83098	5.95289	5.84494	6.13509
1842	ZNF658	5.61124	5.7537	6.05823	6.10951	6.216	6.19686	5.56428	5.39355	5.48024	6.12225	6.03088	5.94452	6.06849	5.95429	6.25604
1843	ZNF658	5.37582	5.55031	5.95216	6.02528	6.09141	6.08367	5.33467	4.98316	5.21273	6.00541	5.88487	5.80223	5.94693	5.81777	6.13457
1844	ZNF717	7.73495	8.11821	8.57039	8.26979	8.42474	8.46686	7.87634	7.50008	7.62703	8.54131	8.41829	8.65989	8.23115	8.8142	7.71951
1845	ZNF75A	8.2826	8.4213	8.43332	8.5954	8.53035	8.58903	8.04656	7.93746	7.76901	8.4232	8.97747	8.77427	8.34129	8.70872	8.61917
1846	ZNF75A	6.86354	6.98258	7.12742	7.46064	7.11114	7.32542	6.45035	6.71176	6.37509	7.12201	7.61513	7.09742	6.91004	7.43261	7.12202
1847	ZNF776	6.89953	6.89308	7.25153	7.47239	7.33974	7.34172	6.64383	6.79534	6.46938	7.30388	8.08004	7.7535	7.73128	7.62845	7.62304
1848	ZNF780A	5.52331	5.8822	6.36665	6.45666	6.75917	6.39637	5.59871	5.73731	5.76991	5.74398	5.73362	5.5109	5.70768	5.94002	5.79321
1849	ZNF780B	7.45669	7.55241	8.07365	7.87302	8.04123	7.98053	6.91444	7.07455	6.8991	7.40514	7.30976	7.50408	7.47423	7.44987	7.15626
1850	ZNF781	5.19716	4.9577	5.38439	5.75298	5.74607	5.66834	4.9437	5.13685	5.0537	4.9178	4.92109	5.1035	5.25743	5.18913	4.97056
1851	ZNF791	9.99433	9.80533	9.71897	8.90238	9.18033	8.92672	9.15152	9.19207	9.17841	9.1138	9.19653	9.24184	9.04199	9.0392	9.29753
1852	ZNF816	5.52421	5.60384	6.04255	6.8015	6.92978	6.80509	6.27397	6.23767	6.16298	6.09489	6.52089	6.13692	6.25272	6.62511	6.53317
1853	ZNF844	6.1185	6.25271	7.18406	6.5402	6.29266	6.22165	5.0989	5.14142	5.6391	7.38055	7.93215	7.23137	6.97297	7.19282	6.12411
1854	ZNF93	7.04561	6.90014	6.99646	7.1002	7.05913	7.01039	6.26452	6.30198	6.2873	6.89752	7.08631	7.57239	7.44319	7.36139	7.57902
1855	ZSCAN16	6.62382	6.54572	6.3327	7.13013	6.9555	6.77617	6.39695	6.14562	6.17949	7.34076	7.68249	7.56852	7.17828	6.90338	7.56284
1856	ZSCAN30	5.69718	5.53949	5.68747	5.1271	5.58272	5.51212	4.82298	4.97498	5.01354	5.89441	5.8486	5.77112	5.22265	5.71519	4.96883
1857	ZW10	5.72458	5.99951	5.84271	6.5052	6.62014	6.59303	6.0026	5.97649	6.13614	5.66469	5.61199	5.84558	6.1792	6.28501	6.13614
1858	ZZZ3	9.19971	9.27121	9.3263	9.08077	8.95496	8.99181	8.43506	8.4646	8.63962	9.03258	8.94702	9.02975	9.0056	9.20083	9.29565
