# Supplementary material for: A transcriptome-based model of central memory CD4 T cell death in HIV infection
Source: BMC Genomics. 2016 Nov 22;17:956. doi: 10.1186/s12864-016-3308-8 (PMC5120471; doi:10.1186/s12864-016-3308-8)
Supplement: Additional file 6: — RT-PCR validation of TCM cell signature in HIV infection. Table that lists the results of RT-PCR validation of 91 genes of TCM cell signature in HIV infection. (XLS 40 kb) [file 12864_2016_3308_MOESM6_ESM.xls]

## Sheet: Sheet1
Additional file 6. RT-PCR validation of TCM cell signature in HIV infection
	Gene	ΔΔCt (TCM from HIV+ patients minus TCM from controls)	P-value (t-test)	Microarray Log2 FC
1	MMP9	4.96	1.20181e-10	0.769117
2	SIK1	4.219	1.05053e-26	1.51689
3	MMP8	3.622	1.01302e-14	3.13049
4	AREG	3.486	8.61359e-15	2.4375
5	LTF	3.484	1.15776e-11	1.51688
6	OLR1	3.48	5.79988e-13	1.06733
7	RGS1	3.33	1.12045e-22	2.06452
8	S100A12	3.264	9.91845e-11	2.52531
9	ENC1	3.19	6.76478e-20	1.08091
10	S100A8	3.112	5.03794e-12	2.63017
11	CSTA	2.81	2.21202e-06	0.736501
12	PBK	2.77	1.83926e-07	0.617454
13	SKA3	2.77	0.000637066	1.10152
14	PMAIP1	2.64	3.0999e-13	1.2907
15	MNDA	2.525	2.46636e-12	1.48864
16	IL12RB2	2.364	4.82665e-17	1.72194
17	CD83	2.2	6.93915e-17	1.0758
18	TNFAIP3	2.141	1.52653e-20	1.60609
19	TYMS	1.889	2.47226e-13	1.16201
20	PFKFB3	1.756	2.49564e-11	1.23396
21	BUB1B	1.75	1.4805e-07	1.05176
22	CLC	1.74	4.82134e-09	1.23682
23	PELI1	1.697	1.29794e-09	1.62416
24	CD38	1.688	7.78386e-15	1.13849
25	CCNE1	1.648	3.1747e-16	1.23767
26	DTL	1.61	6.67877e-09	0.834308
27	NAMPT	1.61	3.62028e-16	1.67285
28	E2F8	1.51	9.92275e-11	0.891832
29	PER1	1.475	1.15352e-11	1.31249
30	SLC2A3	1.462	5.50862e-12	0.848464
31	NFKBIA	1.429	2.38017e-20	1.16838
32	SAT1	1.403	7.30598e-15	1.11238
33	MCM10	1.34	4.15942e-08	0.604055
34	MAP3K8	1.3	3.89367e-10	0.642762
35	MKI67	1.22	9.67531e-09	1.21362
36	GADD45B	1.208	1.10986e-13	0.615362
37	ZBTB10	1.171	3.47596e-13	0.581218
38	SRGN	1.162	2.13735e-12	0.740633
39	PRC1	1.15	1.10214e-12	0.862616
40	CHEK1	1.11	5.30782e-13	0.904564
41	ADAM9	1.09	3.46439e-08	1.23813
42	DUSP5	1.078	6.33158e-09	1.73351
43	BCL6	1.07	1.20971e-11	0.736964
44	ODC1	1.069	1.47966e-14	0.967996
45	DUSP10	1.06	2.44608e-12	0.747717
46	KIF11	0.994	4.33279e-09	0.950041
47	HERPUD1	0.992	2.04628e-09	0.62899
48	VAV3	0.95	1.42388e-11	1.03057
49	CD55	0.926	1.47523e-09	0.786592
50	NEIL3	0.9	4.33835e-08	0.807493
51	PTGER4	0.861	1.34396e-13	0.674221
52	RBBP8	0.8	1.0149e-08	1.00115
53	ZNF267	0.791	1.27238e-10	0.943789
54	RBM7	0.743	7.07384e-07	0.752874
55	PLK4	0.72	4.59832e-06	0.941219
56	SOD2	0.696	9.67833e-07	0.813094
57	MXD1	0.67	1.39688e-08	0.71023
58	ETF1	0.641	1.70038e-07	0.819188
59	NR4A3	0.551	0.0019577	1.7216
60	NRAS	0.542	3.89761e-06	0.53932
61	PTP4A1	0.529	2.85251e-05	0.520052
62	NCAPG	0.334	0.0162497	0.886417
63	P2RY10	0.268	0.00670767	0.569705
64	RNASEL	-0.318	0.0254757	-0.771503
65	DNAJA3	-0.428	0.00209682	-0.618134
66	ADCY3	-0.56	1.49146e-06	-0.612324
67	GATA3	-0.793	3.43806e-09	-0.573875
68	MYC	-0.946	4.042e-10	-0.666372
69	ADORA2A	-1.248	7.13353e-09	-0.701262
70	MED11	-1.31	6.76827e-12	-0.932919
71	UBASH3A	-1.328	2.5298e-13	-0.928806
72	HSPB1	-1.439	1.91719e-09	-1.02628
73	FGF9	-1.98	1.7157e-14	-0.601423
74	CCR8	-2.5	2.47373e-15	-1.12954
75	NR4A2	Upregulated*		2.61505
76	KIF18A	0.29	NS	0.596581
77	TOP2A	0.239	NS	1.32498
78	TNFRSF10D	0.151	NS	-0.901293
79	TAF1D	0.135	NS	0.325316
80	FAM103A1	0.12	NS	0.646193
81	MINPP1	0.098	NS	-0.798762
82	TTK	0.09	NS	0.869812
83	HRH2	0.072	NS	-0.833649
84	FABP5	0.06	NS	0.70546
85	AKTIP	-0.007	NS	-0.716413
86	MIR223	-0.044	NS	1.0396
87	VIPR1	NA		-0.74416
88	FCAR	NA		1.26252
89	ID3	NA		-0.727828
90	MED31	NA		-0.595445
91	SGK1	NA		1.67596
* Upregulation was inferred from the absence of a ΔΔCt value, based on amplification in patients' cells (ΔCt=6.5), but no amplification in cells from controls. NS: Not significant. NA: no amplification
